# Supplementary material for: Toward a Global Science of Conservation Genomics: Coldspots in Genomic Resources Highlight a Need for Equitable Collaborations and Capacity Building
Source: Mol Ecol. 2025 Mar 17;34(23):e17729. doi: 10.1111/mec.17729 (PMC12684328; doi:10.1111/mec.17729)
Supplement: Supplementary file 1 — Appendix S1. [file MEC-34-e17729-s001.xlsx]

## Sheet: all-studies
Study ID	Author(s)	Year	Title	Journal	Passed Filter 2	Scope	Genomic	Wild or Captive	Continent	Country	Latitude	Longitude	Avg or est points	Coordinate Notes	Coordinate System	Class	Latin Binomial	IUCN Latin Binomial	IUCN Status	Species Global North or South	Total Number of Authors	1st Author Origin Country	1st Author Global Divide	Last Author Origin Country	Last Author Global Divide	Collaboration	Number of Local Authors	Number of authors from Global North	Number of authors from Global South	delta_maximum_temperature_1960_2050	Paper Notes
2	Liu, Jianjun; Liu, Siqi; Zheng, Kai; Tang, Min; Ling, Gu Liping; Young, James; Wang, Ziming; Qiu, Yeyan; Dong, Jinxiu; Gu, Shengli; Xiong, Lei; Zhou, Ruanbao; Nie, Liuwang	2021	Chromosome-level genome assembly of the Chinese three-keeled pond turtle (Mauremys reevesii) provides insights into freshwater adaptation	Molecular Ecology Resources	Yes	Level 1: General genomic resources	Whole genome	Captive	NA	NA	NA	NA	NA	NA	NA	Reptilia	Mauremys reevesii	Mauremys reevesii	EN								NA			NA
3	Grummer, Jared A.; Leaché, Adam D.	2017	Do dams also stop frogs? Assessing population connectivity of coastal tailed frogs (Ascaphus truei) in the North Cascades National Park Service Complex	Conservation Genetics	Yes	Level 2: Spatial genomic variation	GBS/RAD/target capture	Wild	North America	United States	48.7186	-121.118	Yes	averaged over 25 localities	DD	Amphibia	Ascaphus truei	Ascaphus truei	LC	Global North	2	United States of America	Global North	United States of America	Global North	Domestic	2	2	0	2.79219
4	Zhang, Wen-yi; Niu, Cui-juan; Chen, Bo-jian; Storey, K. B.	2018	Digital Gene Expression Profiling reveals transcriptional responses to acute cold stress in Chinese soft-shelled turtle Pelodiscus sinensis juveniles	Cryobiology	Yes	Level 5: Adaptive Potential - climate change	RNASeq	Captive	NA	NA	NA	NA	NA	NA	NA	Reptilia	Pelodiscus sinensis	Pelodiscus sinensis	VU								NA			NA
5	Savage, Anna E.; Gratwicke, Brian; Hope, Katharine; Bronikowski, Edward; Fleischer, Robert C.	2020	Sustained immune activation is associated with susceptibility to the amphibian chytrid fungus	Molecular Ecology	Yes	Level 3: Functional Variation - global change	RNASeq	Wild	North America	United States	32.3371	-110.238	Yes	coordinates for Muleshoe Ranch where samples were collected	DD	Amphibia	Rana yavapaiensis	Lithobates yavapaiensis	LC	Global North	5	United States of America	Global North	United States of America	Global North	Domestic	5	5	0	3.01858
6	Maier, P. A.; Vandergast, A. G.; Bohonak, A. J.	2022	Using landscape genomics to delineate future adaptive potential for climate change in the Yosemite toad (Anaxyrus canorus)	Evolutionary Applications	Yes	Level 5: Adaptive Potential - climate change	GBS/RAD/target capture	Wild	North America	United States	37.3791	-119.046	Yes	averaged the coords for Yosemite and Kings Canyon	DD	Amphibia	Anaxyrus canorus	Anaxyrus canorus	VU	Global North	3	United States of America	Global North	United States of America	Global North	Domestic	3	3	0	2.9776
9	Adamson, E. A. S.; Saha, A.; Maddock, S. T.; Nussbaum, R. A.; Gower, D. J.; Streicher, J. W.	2016	Microsatellite discovery in an insular amphibian (Grandisonia alternans) with comments on cross-species utility and the accuracy of locus identification from unassembled Illumina data	CONSERVATION GENETICS RESOURCES	Yes	Level 1: General genomic resources	GBS/RAD/target capture	Wild	Africa	Seychelles	-4.65694	55.4628	Yes	centroid of the Seychelles	DD	Amphibia	Grandisonia alternans	Grandisonia alternans	LC	Global South	6	United Kingdom	Global North	United Kingdom	Global North	International	0	6	0	1.67135
9	Adamson, E. A. S.; Saha, A.; Maddock, S. T.; Nussbaum, R. A.; Gower, D. J.; Streicher, J. W.	2016	Microsatellite discovery in an insular amphibian (Grandisonia alternans) with comments on cross-species utility and the accuracy of locus identification from unassembled Illumina data	CONSERVATION GENETICS RESOURCES	Yes	Level 1: General genomic resources	GBS/RAD/target capture	Wild	Africa	Seychelles	-4.65694	55.4628	Yes	centroid of the Seychelles	DD	Amphibia	Grandisonia larvata	Grandisonia larvata	LC	Global South	6	United Kingdom	Global North	United Kingdom	Global North	International	0	6	0	1.67135
9	Adamson, E. A. S.; Saha, A.; Maddock, S. T.; Nussbaum, R. A.; Gower, D. J.; Streicher, J. W.	2016	Microsatellite discovery in an insular amphibian (Grandisonia alternans) with comments on cross-species utility and the accuracy of locus identification from unassembled Illumina data	CONSERVATION GENETICS RESOURCES	Yes	Level 1: General genomic resources	GBS/RAD/target capture	Wild	Africa	Seychelles	-4.65694	55.4628	Yes	centroid of the Seychelles	DD	Amphibia	Grandisonia sechellensis	Grandisonia sechellensis	LC	Global South	6	United Kingdom	Global North	United Kingdom	Global North	International	0	6	0	1.67135
9	Adamson, E. A. S.; Saha, A.; Maddock, S. T.; Nussbaum, R. A.; Gower, D. J.; Streicher, J. W.	2016	Microsatellite discovery in an insular amphibian (Grandisonia alternans) with comments on cross-species utility and the accuracy of locus identification from unassembled Illumina data	CONSERVATION GENETICS RESOURCES	Yes	Level 1: General genomic resources	GBS/RAD/target capture	Wild	Africa	Seychelles	-4.65694	55.4628	Yes	centroid of the Seychelles	DD	Amphibia	Hypogeophis brevis	Hypogeophis brevis	EN	Global South	6	United Kingdom	Global North	United Kingdom	Global North	International	0	6	0	1.67135
9	Adamson, E. A. S.; Saha, A.; Maddock, S. T.; Nussbaum, R. A.; Gower, D. J.; Streicher, J. W.	2016	Microsatellite discovery in an insular amphibian (Grandisonia alternans) with comments on cross-species utility and the accuracy of locus identification from unassembled Illumina data	CONSERVATION GENETICS RESOURCES	Yes	Level 1: General genomic resources	GBS/RAD/target capture	Wild	Africa	Seychelles	-4.65694	55.4628	Yes	centroid of the Seychelles	DD	Amphibia	Hypogeophis rostratus	Hypogeophis rostratus	LC	Global South	6	United Kingdom	Global North	United Kingdom	Global North	International	0	6	0	1.67135
11	Addis, B. R.; Lowe, W. H.	2022	Environmentally Associated Variation in Dispersal Distance Affects Inbreeding Risk in a Stream Salamander	AMERICAN NATURALIST	Yes	Level 2: Spatial genomic variation	GBS/RAD/target capture	Wild	North America	United States	43.9333	-71.75	NO	these coords were provided in the paper. It's possible that this is the centroid of the experimental forest?	DD	Amphibia	Gyrinophilus porphyriticus	Gyrinophilus porphyriticus	LC	Global North	2	United States of America	Global North	United States of America	Global North	Domestic	2	2	0	3.24028
14	Aguilar, Prem; Andrade, Pedro; Afonso, Sandra; Carretero, Miguel Á; Pérez i de Lanuza, Guillem; Pinho, Catarina	2022	No genomic repercussions of assortative pairing in a colour polymorphic lizard	Journal of evolutionary biology	Yes	Level 2: Spatial genomic variation	GBS/RAD/target capture	Wild	Europe	France	42.6167	1.93333	NO	coords provided by authors	DD	Reptilia	Podarcis muralis	Podarcis muralis	LC	Global North	6	Portugal	Global North	Portugal	Global North	Domestic	0	6	0	2.9684
15	Aird, S. D.; Arora, J.; Barua, A.; Qiu, L. J.; Terada, K.; Mikheyev, A. S.	2017	Population Genomic Analysis of a Pitviper Reveals Microevolutionary Forces Underlying Venom Chemistry	GENOME BIOLOGY AND EVOLUTION	Yes	Level 1: General genomic resources	RNASeq	Wild	Asia	Japan	26.5837	128.005	Yes	the centroid of the 3 sampling localities ends up in the water so I picked the coords for Nago since it was between the other two sites.	DD	Reptilia	Protobothrops mucrosquamatus	Protobothrops mucrosquamatus	LC	Global North	6	Japan	Global North	Japan	Global North	Domestic	6	6	0	1.66111
15	Aird, S. D.; Arora, J.; Barua, A.; Qiu, L. J.; Terada, K.; Mikheyev, A. S.	2017	Population Genomic Analysis of a Pitviper Reveals Microevolutionary Forces Underlying Venom Chemistry	GENOME BIOLOGY AND EVOLUTION	Yes	Level 1: General genomic resources	Whole genome	Wild	Asia	Japan	26.5837	128.005	Yes	the centroid of the 3 sampling localities ends up in the water so I picked the coords for Nago since it was between the other two sites.	DD	Reptilia	Protobothrops mucrosquamatus	Protobothrops mucrosquamatus	LC	Global North	6	Japan	Global North	Japan	Global North	Domestic	6	6	0	1.66111
18	Akopyan, Maria; Gompert, Zachariah; Klonoski, Karina; Vega, Andres; Kaiser, Kristine; Mackelprang, Rachel; Rosenblum, Erica Bree; Robertson, Jeanne M.	2020	Genetic and phenotypic evidence of a contact zone between divergent colour morphs of the iconic red‐eyed treefrog	Molecular ecology	Yes	Level 2: Spatial genomic variation	GBS/RAD/target capture	Wild	North America	Costa Rica	9.97613	-83.3662	Yes	average of their costa rica coords they provided	DD	Amphibia	Agalychnis callidryas	Agalychnis callidryas	LC	Global South	8	United States of America	Global North	United States of America	Global North	International	1	7	1	1.73299
18	Akopyan, Maria; Gompert, Zachariah; Klonoski, Karina; Vega, Andres; Kaiser, Kristine; Mackelprang, Rachel; Rosenblum, Erica Bree; Robertson, Jeanne M.	2020	Genetic and phenotypic evidence of a contact zone between divergent colour morphs of the iconic red‐eyed treefrog	Molecular ecology	Yes	Level 2: Spatial genomic variation	GBS/RAD/target capture	Wild	North America	Panama	9.19802	-82.3445	NO	coords provided	DD	Amphibia	Agalychnis callidryas	Agalychnis callidryas	LC	Global South	8	United States of America	Global North	United States of America	Global North	International	1	7	1	1.72743
19	Albecker, M. A.; Stuckert, A. M. M.; Balakrishnan, C. N.; McCoy, M. W.	2021	Molecular mechanisms of local adaptation for salt-tolerance in a treefrog	MOLECULAR ECOLOGY	Yes	Level 3: Functional Variation - global change	RNASeq	Wild	North America	United States	35.6882	-79.5305	Yes	centroid of North Carolina. Did not see coords of sampling locality in paper	DD	Amphibia	Hyla cinerea	Dryophytes cinereus	LC	Global North	4	United States of America	Global North	United States of America	Global North	Domestic	4	4	0	2.70208
20	Albero, L.; Martínez-Solano, I.; Hermida, M.; Vera, M.; Tarroso, P.; Bécares, E.	2023	Open areas associated with traditional agriculture promote functional connectivity among amphibian demes in Mediterranean agrosystems	LANDSCAPE ECOLOGY	Yes	Level 2: Spatial genomic variation	GBS/RAD/target capture	Wild	Europe	Spain	42.4753	-5.23778	Yes	centroid of 17 sites; used chat gpt to convert UTM to decimal degrees	DD	Amphibia	Pleurodeles waltl	Pleurodeles waltl	LC	Global North	6	Spain	Global North	Spain	Global North	International	3	6	0	2.78003
23	Alföldi, J.; Di Palma, F.; Grabherr, M.; Williams, C.; Kong, L. S.; Mauceli, E.; Russell, P.; Lowe, C. B.; Glor, R. E.; Jaffe, J. D.; Ray, D. A.; Boissinot, S.; Shedlock, A. M.; Botka, C.; Castoe, T. A.; Colbourne, J. K.; Fujita, M. K.; Moreno, R. G.; ten Hallers, B. F.; Haussler, D.; Heger, A.; Heiman, D.; Janes, D. E.; Johnson, J.; de Jong, P. J.; Koriabine, M. Y.; Lara, M.; Novick, P. A.; Orga…	2011	The genome of the green anole lizard and a comparative analysis with birds and mammals	NATURE	Yes	Level 1: General genomic resources	Whole genome	Wild	North America	United States	33.3444	-81.7412	Yes	coords of Savannah River Site from their website	DD	Reptilia	Anolis carolinensis	Anolis carolinensis	LC	Global North	50	United States of America	Global North	United States of America	Global North	International	44	50	0	2.36337	2 UK affiliations and 1 from sweden
26	Allen, K. E.; Greenbaum, E.; Hime, P. M.; Tapondjou, N. W. P.; Sterkhova, V. V.; Kusamba, C.; Rödel, M. O.; Penner, J.; Peterson, A. T.; Brown, R. M.	2021	Rivers, not refugia, drove diversification in arboreal, sub-Saharan African snakes	ECOLOGY AND EVOLUTION	Yes	Level 2: Spatial genomic variation	GBS/RAD/target capture	Wild	Africa	Cameroon	4.4732	11.9649	NO	coord provided	DD	Reptilia	Toxicodryas blandingii	Toxicodryas blandingii	LC	Global South	10	United States of America	Global North	United States of America	Global North	International	1	9	1	1.71285
26	Allen, K. E.; Greenbaum, E.; Hime, P. M.; Tapondjou, N. W. P.; Sterkhova, V. V.; Kusamba, C.; Rödel, M. O.; Penner, J.; Peterson, A. T.; Brown, R. M.	2021	Rivers, not refugia, drove diversification in arboreal, sub-Saharan African snakes	ECOLOGY AND EVOLUTION	Yes	Level 2: Spatial genomic variation	GBS/RAD/target capture	Wild	Africa	Cameroon	2.6106	14.0234	NO	coord provided	DD	Reptilia	Toxicodryas pulverulenta	Toxicodryas pulverulenta	LC	Global South	10	United States of America	Global North	United States of America	Global North	International	1	9	1	1.51285
26	Allen, K. E.; Greenbaum, E.; Hime, P. M.; Tapondjou, N. W. P.; Sterkhova, V. V.; Kusamba, C.; Rödel, M. O.; Penner, J.; Peterson, A. T.; Brown, R. M.	2021	Rivers, not refugia, drove diversification in arboreal, sub-Saharan African snakes	ECOLOGY AND EVOLUTION	Yes	Level 2: Spatial genomic variation	GBS/RAD/target capture	Wild	Africa	Congo	-2.6125	13.615	NO	coord provided	DD	Reptilia	Toxicodryas pulverulenta	Toxicodryas pulverulenta	LC	Global South	10	United States of America	Global North	United States of America	Global North	International	1	9	1	1.73524
26	Allen, K. E.; Greenbaum, E.; Hime, P. M.; Tapondjou, N. W. P.; Sterkhova, V. V.; Kusamba, C.; Rödel, M. O.; Penner, J.; Peterson, A. T.; Brown, R. M.	2021	Rivers, not refugia, drove diversification in arboreal, sub-Saharan African snakes	ECOLOGY AND EVOLUTION	Yes	Level 2: Spatial genomic variation	GBS/RAD/target capture	Wild	Africa	Democratic Republic of Congo	-3.05875	21.4687	Yes	average 3 coords from DRC	DD	Reptilia	Toxicodryas blandingii	Toxicodryas blandingii	LC	Global South	10	United States of America	Global North	United States of America	Global North	International	1	9	1	1.8717
26	Allen, K. E.; Greenbaum, E.; Hime, P. M.; Tapondjou, N. W. P.; Sterkhova, V. V.; Kusamba, C.; Rödel, M. O.; Penner, J.; Peterson, A. T.; Brown, R. M.	2021	Rivers, not refugia, drove diversification in arboreal, sub-Saharan African snakes	ECOLOGY AND EVOLUTION	Yes	Level 2: Spatial genomic variation	GBS/RAD/target capture	Wild	Africa	Democratic Republic of Congo	-2.61741	23.9004	Yes	averaged 5 coords	DD	Reptilia	Toxicodryas pulverulenta	Toxicodryas pulverulenta	LC	Global South	10	United States of America	Global North	United States of America	Global North	International	1	9	1	1.90087
26	Allen, K. E.; Greenbaum, E.; Hime, P. M.; Tapondjou, N. W. P.; Sterkhova, V. V.; Kusamba, C.; Rödel, M. O.; Penner, J.; Peterson, A. T.; Brown, R. M.	2021	Rivers, not refugia, drove diversification in arboreal, sub-Saharan African snakes	ECOLOGY AND EVOLUTION	Yes	Level 2: Spatial genomic variation	GBS/RAD/target capture	Wild	Africa	Gabon	-1.26883	12.4991	Yes	averaged 4 coords from gabon	DD	Reptilia	Toxicodryas pulverulenta	Toxicodryas pulverulenta	LC	Global South	10	United States of America	Global North	United States of America	Global North	International	1	9	1	1.56215
26	Allen, K. E.; Greenbaum, E.; Hime, P. M.; Tapondjou, N. W. P.; Sterkhova, V. V.; Kusamba, C.; Rödel, M. O.; Penner, J.; Peterson, A. T.; Brown, R. M.	2021	Rivers, not refugia, drove diversification in arboreal, sub-Saharan African snakes	ECOLOGY AND EVOLUTION	Yes	Level 2: Spatial genomic variation	GBS/RAD/target capture	Wild	Africa	Ghana	7.86181	-1.59314	NO	coord provided	DD	Reptilia	Toxicodryas blandingii	Toxicodryas blandingii	LC	Global South	10	United States of America	Global North	United States of America	Global North	International	1	9	1	1.48941
26	Allen, K. E.; Greenbaum, E.; Hime, P. M.; Tapondjou, N. W. P.; Sterkhova, V. V.; Kusamba, C.; Rödel, M. O.; Penner, J.; Peterson, A. T.; Brown, R. M.	2021	Rivers, not refugia, drove diversification in arboreal, sub-Saharan African snakes	ECOLOGY AND EVOLUTION	Yes	Level 2: Spatial genomic variation	GBS/RAD/target capture	Wild	Africa	Guinea	10.3801	-9.30024	NO	coord provided	DD	Reptilia	Toxicodryas blandingii	Toxicodryas blandingii	LC	Global South	10	United States of America	Global North	United States of America	Global North	International	1	9	1	1.88299
26	Allen, K. E.; Greenbaum, E.; Hime, P. M.; Tapondjou, N. W. P.; Sterkhova, V. V.; Kusamba, C.; Rödel, M. O.; Penner, J.; Peterson, A. T.; Brown, R. M.	2021	Rivers, not refugia, drove diversification in arboreal, sub-Saharan African snakes	ECOLOGY AND EVOLUTION	Yes	Level 2: Spatial genomic variation	GBS/RAD/target capture	Wild	Africa	Guinea	7.66794	-9.02434	Yes	averaged 4 cooords	DD	Reptilia	Toxicodryas pulverulenta	Toxicodryas pulverulenta	LC	Global South	10	United States of America	Global North	United States of America	Global North	International	1	9	1	1.86892
27	Allen, L.; Sanders, K. L.; Thomson, V. A.	2018	Molecular evidence for the first records of facultative parthenogenesis in elapid snakes	ROYAL SOCIETY OPEN SCIENCE	Yes	Level 1: General genomic resources	GBS/RAD/target capture	Wild	Oceania	Australia	-9.40528	142.692	Yes	centroid of Saibai Island	DD	Reptilia	Oxyuranus scutellatus	Oxyuranus scutellatus	LC	Global North	3	Australia	Global North	Australia	Global North	Domestic	3	3	0	1.5559
27	Allen, L.; Sanders, K. L.; Thomson, V. A.	2018	Molecular evidence for the first records of facultative parthenogenesis in elapid snakes	ROYAL SOCIETY OPEN SCIENCE	Yes	Level 1: General genomic resources	GBS/RAD/target capture	Wild	Oceania	Australia	-34.3253	135.75	Yes	centroid of Eyre Peninsula	DD	Reptilia	Acanthophis antarcticus	Acanthophis antarcticus	LC	Global North	3	Australia	Global North	Australia	Global North	Domestic	3	3	0	1.27847
27	Allen, L.; Sanders, K. L.; Thomson, V. A.	2018	Molecular evidence for the first records of facultative parthenogenesis in elapid snakes	ROYAL SOCIETY OPEN SCIENCE	Yes	Level 1: General genomic resources	GBS/RAD/target capture	Captive	NA	NA	NA	NA	NA	NA	NA	Reptilia	Oxyuranus scutellatus	Oxyuranus scutellatus	LC								NA			NA
28	Allentoft, M. E.; Rasmussen, A. R.; Kristensen, H. V.	2018	Centuries-Old DNA from an Extinct Population of Aesculapian Snake (Zamenis longissimus) Offers New Phylogeographic Insight	DIVERSITY-BASEL	Yes	Level 2: Spatial genomic variation	GBS/RAD/target capture	Wild	Europe	Denmark	55.4603	11.7244	Yes	estimated center of island of Zealand in Denmark where museum specimens were collected	DD	Reptilia	Zamenis longissimus	Zamenis longissimus	LC	Global North	3	Denmark	Global North	Denmark	Global North	Domestic	3	3	0	2.6191
30	Alvarez-Varas, R.; Rojas-Hernández, N.; Heidemeyer, M.; Riginos, C.; Benítez, H. A.; Araya-Donoso, R.; Reséndiz, E.; Lara-Uc, M.; Godoy, D. A.; Muñoz-Pérez, J. P.; Alarcón-Ruales, D. E.; Alfaro-Shigueto, J.; Ortiz-Alvarez, C.; Mangel, J. C.; Vianna, J. A.; Véliz, D.	2021	Green, yellow or black? Genetic differentiation and adaptation signatures in a highly migratory marine turtle	PROCEEDINGS OF THE ROYAL SOCIETY B-BIOLOGICAL SCIENCES	Yes	Level 2: Spatial genomic variation	GBS/RAD/target capture	Wild	South America	Chile	-26.7661	-70.2719	Yes	estimated coords for center of Chile; sampled Rapa Nui	DD	Reptilia	Chelonia mydas	Chelonia mydas	EN	Global South	16	Chile	Global South	Chile	Global South	International	14	3	13	2.16753
30	Alvarez-Varas, R.; Rojas-Hernández, N.; Heidemeyer, M.; Riginos, C.; Benítez, H. A.; Araya-Donoso, R.; Reséndiz, E.; Lara-Uc, M.; Godoy, D. A.; Muñoz-Pérez, J. P.; Alarcón-Ruales, D. E.; Alfaro-Shigueto, J.; Ortiz-Alvarez, C.; Mangel, J. C.; Vianna, J. A.; Véliz, D.	2021	Green, yellow or black? Genetic differentiation and adaptation signatures in a highly migratory marine turtle	PROCEEDINGS OF THE ROYAL SOCIETY B-BIOLOGICAL SCIENCES	Yes	Level 2: Spatial genomic variation	GBS/RAD/target capture	Wild	North America	Costa Rica	10.0824	-83.9441	Yes	estimated coord for center of CR	DD	Reptilia	Chelonia mydas	Chelonia mydas	EN	Global South	16	Chile	Global South	Chile	Global South	International	14	3	13	1.85399
30	Alvarez-Varas, R.; Rojas-Hernández, N.; Heidemeyer, M.; Riginos, C.; Benítez, H. A.; Araya-Donoso, R.; Reséndiz, E.; Lara-Uc, M.; Godoy, D. A.; Muñoz-Pérez, J. P.; Alarcón-Ruales, D. E.; Alfaro-Shigueto, J.; Ortiz-Alvarez, C.; Mangel, J. C.; Vianna, J. A.; Véliz, D.	2021	Green, yellow or black? Genetic differentiation and adaptation signatures in a highly migratory marine turtle	PROCEEDINGS OF THE ROYAL SOCIETY B-BIOLOGICAL SCIENCES	Yes	Level 2: Spatial genomic variation	GBS/RAD/target capture	Wild	South America	Ecuador	-0.78207	-91.0381	Yes	estimated coords for Galapagos	DD	Reptilia	Chelonia mydas	Chelonia mydas	EN	Global South	16	Chile	Global South	Chile	Global South	International	14	3	13	1.62743
30	Alvarez-Varas, R.; Rojas-Hernández, N.; Heidemeyer, M.; Riginos, C.; Benítez, H. A.; Araya-Donoso, R.; Reséndiz, E.; Lara-Uc, M.; Godoy, D. A.; Muñoz-Pérez, J. P.; Alarcón-Ruales, D. E.; Alfaro-Shigueto, J.; Ortiz-Alvarez, C.; Mangel, J. C.; Vianna, J. A.; Véliz, D.	2021	Green, yellow or black? Genetic differentiation and adaptation signatures in a highly migratory marine turtle	PROCEEDINGS OF THE ROYAL SOCIETY B-BIOLOGICAL SCIENCES	Yes	Level 2: Spatial genomic variation	GBS/RAD/target capture	Wild	Oceania	Fiji	-16.8171	178.3	Yes	estimated point for Yadua island, Fiji	DD	Reptilia	Chelonia mydas	Chelonia mydas	EN	Global South	16	Chile	Global South	Chile	Global South	International	14	3	13	NA
30	Alvarez-Varas, R.; Rojas-Hernández, N.; Heidemeyer, M.; Riginos, C.; Benítez, H. A.; Araya-Donoso, R.; Reséndiz, E.; Lara-Uc, M.; Godoy, D. A.; Muñoz-Pérez, J. P.; Alarcón-Ruales, D. E.; Alfaro-Shigueto, J.; Ortiz-Alvarez, C.; Mangel, J. C.; Vianna, J. A.; Véliz, D.	2021	Green, yellow or black? Genetic differentiation and adaptation signatures in a highly migratory marine turtle	PROCEEDINGS OF THE ROYAL SOCIETY B-BIOLOGICAL SCIENCES	Yes	Level 2: Spatial genomic variation	GBS/RAD/target capture	Wild	North America	Mexico	23.7974	-102.398	Yes	estimated coord for center of MX	DD	Reptilia	Chelonia mydas	Chelonia mydas	EN	Global South	16	Chile	Global South	Chile	Global South	International	14	3	13	2.61372
30	Alvarez-Varas, R.; Rojas-Hernández, N.; Heidemeyer, M.; Riginos, C.; Benítez, H. A.; Araya-Donoso, R.; Reséndiz, E.; Lara-Uc, M.; Godoy, D. A.; Muñoz-Pérez, J. P.; Alarcón-Ruales, D. E.; Alfaro-Shigueto, J.; Ortiz-Alvarez, C.; Mangel, J. C.; Vianna, J. A.; Véliz, D.	2021	Green, yellow or black? Genetic differentiation and adaptation signatures in a highly migratory marine turtle	PROCEEDINGS OF THE ROYAL SOCIETY B-BIOLOGICAL SCIENCES	Yes	Level 2: Spatial genomic variation	GBS/RAD/target capture	Wild	Oceania	New Zealand	-42.6432	172.297	Yes	estimated coord for center of NZ	DD	Reptilia	Chelonia mydas	Chelonia mydas	EN	Global North	16	Chile	Global South	Chile	Global South	International	14	3	13	1.73212
30	Alvarez-Varas, R.; Rojas-Hernández, N.; Heidemeyer, M.; Riginos, C.; Benítez, H. A.; Araya-Donoso, R.; Reséndiz, E.; Lara-Uc, M.; Godoy, D. A.; Muñoz-Pérez, J. P.; Alarcón-Ruales, D. E.; Alfaro-Shigueto, J.; Ortiz-Alvarez, C.; Mangel, J. C.; Vianna, J. A.; Véliz, D.	2021	Green, yellow or black? Genetic differentiation and adaptation signatures in a highly migratory marine turtle	PROCEEDINGS OF THE ROYAL SOCIETY B-BIOLOGICAL SCIENCES	Yes	Level 2: Spatial genomic variation	GBS/RAD/target capture	Wild	South America	Peru	-10.5253	-75.2823	Yes	estimated coords for center of Peru	DD	Reptilia	Chelonia mydas	Chelonia mydas	EN	Global South	16	Chile	Global South	Chile	Global South	International	14	3	13	2.27622
31	Álvarez-Varas, Rocío; Medrano, Carol; Benítez, Hugo A.; Guerrero, Felipe; León Miranda, Fabiola; Vianna, Juliana A.; González, Camila; Véliz, David	2022	Genetics, Morphometrics and Health Characterization of Green Turtle Foraging Grounds in Mainland and Insular Chile	Animals	Yes	Level 2: Spatial genomic variation	GBS/RAD/target capture	Wild	South America	Chile	-26.7661	-70.2719	Yes	estimated coords for center of Chile; sampled Rapa Nui	DD	Reptilia	Chelonia mydas	Chelonia mydas	EN	Global South	8	Chile	Global South	Chile	Global South	Domestic	8	0	8	2.16753
35	Antunes, Bernardo; Dudek, Katarzyna; Pabijan, Maciej; Zieliński, Piotr; Babik, Wiesław	2023	Past forest cover explains current genetic differentiation in the Carpathian newt (Lissotriton montandoni), but not in the smooth newt (L. vulgaris)	Diversity and Distributions	Yes	Level 2: Spatial genomic variation	GBS/RAD/target capture	Wild	Europe	Albania	41.335	20.477	NO	single point	DD	Amphibia	Lissotriton vulgaris	Lissotriton vulgaris	LC	Global North	5	Poland	Global North	Poland	Global North	Domestic	5	5	0	3.20903
35	Antunes, Bernardo; Dudek, Katarzyna; Pabijan, Maciej; Zieliński, Piotr; Babik, Wiesław	2023	Past forest cover explains current genetic differentiation in the Carpathian newt (Lissotriton montandoni), but not in the smooth newt (L. vulgaris)	Diversity and Distributions	Yes	Level 2: Spatial genomic variation	GBS/RAD/target capture	Wild	Europe	Bosnia and Herzegovina	44.5629	17.8036	Yes	estimated center of B&H	DD	Amphibia	Lissotriton vulgaris	Lissotriton vulgaris	LC	Global North	5	Poland	Global North	Poland	Global North	Domestic	5	5	0	3.31858
35	Antunes, Bernardo; Dudek, Katarzyna; Pabijan, Maciej; Zieliński, Piotr; Babik, Wiesław	2023	Past forest cover explains current genetic differentiation in the Carpathian newt (Lissotriton montandoni), but not in the smooth newt (L. vulgaris)	Diversity and Distributions	Yes	Level 2: Spatial genomic variation	GBS/RAD/target capture	Wild	Europe	Bulgaria	42.4644	25.1865	Yes	estimated center of bulgaria	DD	Amphibia	Lissotriton vulgaris	Lissotriton vulgaris	LC	Global North	5	Poland	Global North	Poland	Global North	Domestic	5	5	0	3.3033
35	Antunes, Bernardo; Dudek, Katarzyna; Pabijan, Maciej; Zieliński, Piotr; Babik, Wiesław	2023	Past forest cover explains current genetic differentiation in the Carpathian newt (Lissotriton montandoni), but not in the smooth newt (L. vulgaris)	Diversity and Distributions	Yes	Level 2: Spatial genomic variation	GBS/RAD/target capture	Wild	Europe	Croatia	45.0195	15.3068	Yes	estimated center of croatia	DD	Amphibia	Lissotriton vulgaris	Lissotriton vulgaris	LC	Global North	5	Poland	Global North	Poland	Global North	Domestic	5	5	0	3.26493
35	Antunes, Bernardo; Dudek, Katarzyna; Pabijan, Maciej; Zieliński, Piotr; Babik, Wiesław	2023	Past forest cover explains current genetic differentiation in the Carpathian newt (Lissotriton montandoni), but not in the smooth newt (L. vulgaris)	Diversity and Distributions	Yes	Level 2: Spatial genomic variation	GBS/RAD/target capture	Wild	Europe	Czechia	50.071	17.307	NO	single point in Czechia	DD	Amphibia	Lissotriton montandoni	Lissotriton montandoni	LC	Global North	5	Poland	Global North	Poland	Global North	Domestic	5	5	0	3.08559
35	Antunes, Bernardo; Dudek, Katarzyna; Pabijan, Maciej; Zieliński, Piotr; Babik, Wiesław	2023	Past forest cover explains current genetic differentiation in the Carpathian newt (Lissotriton montandoni), but not in the smooth newt (L. vulgaris)	Diversity and Distributions	Yes	Level 2: Spatial genomic variation	GBS/RAD/target capture	Wild	Europe	Czechia	50.1802	15.8899	Yes	estimated point between two sampling locations in czechia	DD	Amphibia	Lissotriton vulgaris	Lissotriton vulgaris	LC	Global North	5	Poland	Global North	Poland	Global North	Domestic	5	5	0	3.02257
35	Antunes, Bernardo; Dudek, Katarzyna; Pabijan, Maciej; Zieliński, Piotr; Babik, Wiesław	2023	Past forest cover explains current genetic differentiation in the Carpathian newt (Lissotriton montandoni), but not in the smooth newt (L. vulgaris)	Diversity and Distributions	Yes	Level 2: Spatial genomic variation	GBS/RAD/target capture	Wild	Europe	France	49.3422	0.889774	Yes	estimated point between three sampling locations in france	DD	Amphibia	Lissotriton vulgaris	Lissotriton vulgaris	LC	Global North	5	Poland	Global North	Poland	Global North	Domestic	5	5	0	2.31806
35	Antunes, Bernardo; Dudek, Katarzyna; Pabijan, Maciej; Zieliński, Piotr; Babik, Wiesław	2023	Past forest cover explains current genetic differentiation in the Carpathian newt (Lissotriton montandoni), but not in the smooth newt (L. vulgaris)	Diversity and Distributions	Yes	Level 2: Spatial genomic variation	GBS/RAD/target capture	Wild	Europe	Greece	39.97	21.525	NO	coords of one of the middle points of four total sampling points	DD	Amphibia	Lissotriton vulgaris	Lissotriton vulgaris	LC	Global North	5	Poland	Global North	Poland	Global North	Domestic	5	5	0	3.15069
35	Antunes, Bernardo; Dudek, Katarzyna; Pabijan, Maciej; Zieliński, Piotr; Babik, Wiesław	2023	Past forest cover explains current genetic differentiation in the Carpathian newt (Lissotriton montandoni), but not in the smooth newt (L. vulgaris)	Diversity and Distributions	Yes	Level 2: Spatial genomic variation	GBS/RAD/target capture	Wild	Europe	Hungary	47.0106	19.6164	Yes	estimated center of hungary	DD	Amphibia	Lissotriton vulgaris	Lissotriton vulgaris	LC	Global North	5	Poland	Global North	Poland	Global North	Domestic	5	5	0	3.32951
35	Antunes, Bernardo; Dudek, Katarzyna; Pabijan, Maciej; Zieliński, Piotr; Babik, Wiesław	2023	Past forest cover explains current genetic differentiation in the Carpathian newt (Lissotriton montandoni), but not in the smooth newt (L. vulgaris)	Diversity and Distributions	Yes	Level 2: Spatial genomic variation	GBS/RAD/target capture	Wild	Europe	Italy	43.0151	12.3161	Yes	estimated center of italy	DD	Amphibia	Lissotriton vulgaris	Lissotriton vulgaris	LC	Global North	5	Poland	Global North	Poland	Global North	Domestic	5	5	0	3.14253
35	Antunes, Bernardo; Dudek, Katarzyna; Pabijan, Maciej; Zieliński, Piotr; Babik, Wiesław	2023	Past forest cover explains current genetic differentiation in the Carpathian newt (Lissotriton montandoni), but not in the smooth newt (L. vulgaris)	Diversity and Distributions	Yes	Level 2: Spatial genomic variation	GBS/RAD/target capture	Wild	Europe	Montenegro	42.8803	19.3022	Yes	estimated center of montenegro	DD	Amphibia	Lissotriton vulgaris	Lissotriton vulgaris	LC	Global North	5	Poland	Global North	Poland	Global North	Domestic	5	5	0	3.15764
35	Antunes, Bernardo; Dudek, Katarzyna; Pabijan, Maciej; Zieliński, Piotr; Babik, Wiesław	2023	Past forest cover explains current genetic differentiation in the Carpathian newt (Lissotriton montandoni), but not in the smooth newt (L. vulgaris)	Diversity and Distributions	Yes	Level 2: Spatial genomic variation	GBS/RAD/target capture	Wild	Europe	North Macedonia	42.151	22.033	NO	coords of middle point of three total sampling points	DD	Amphibia	Lissotriton vulgaris	Lissotriton vulgaris	LC	Global North	5	Poland	Global North	Poland	Global North	Domestic	5	5	0	3.18455
35	Antunes, Bernardo; Dudek, Katarzyna; Pabijan, Maciej; Zieliński, Piotr; Babik, Wiesław	2023	Past forest cover explains current genetic differentiation in the Carpathian newt (Lissotriton montandoni), but not in the smooth newt (L. vulgaris)	Diversity and Distributions	Yes	Level 2: Spatial genomic variation	GBS/RAD/target capture	Wild	Europe	Poland	49.6171	22.4513	Yes	There are tons of points across different countries so I took the coordinates of where my cursor was in the middle of the points	DD	Amphibia	Lissotriton montandoni	Lissotriton montandoni	LC	Global North	5	Poland	Global North	Poland	Global North	Domestic	5	5	0	3.13316
35	Antunes, Bernardo; Dudek, Katarzyna; Pabijan, Maciej; Zieliński, Piotr; Babik, Wiesław	2023	Past forest cover explains current genetic differentiation in the Carpathian newt (Lissotriton montandoni), but not in the smooth newt (L. vulgaris)	Diversity and Distributions	Yes	Level 2: Spatial genomic variation	GBS/RAD/target capture	Wild	Europe	Poland	52.8495	18.8583	Yes	sampled more broadly across poland so this is estimated center point of poland	DD	Amphibia	Lissotriton vulgaris	Lissotriton vulgaris	LC	Global North	5	Poland	Global North	Poland	Global North	Domestic	5	5	0	3.05017
35	Antunes, Bernardo; Dudek, Katarzyna; Pabijan, Maciej; Zieliński, Piotr; Babik, Wiesław	2023	Past forest cover explains current genetic differentiation in the Carpathian newt (Lissotriton montandoni), but not in the smooth newt (L. vulgaris)	Diversity and Distributions	Yes	Level 2: Spatial genomic variation	GBS/RAD/target capture	Wild	Europe	Serbia	42.602	21.0226	Yes	estimated center of kosovo	DD	Amphibia	Lissotriton vulgaris	Lissotriton vulgaris	LC	Global North	5	Poland	Global North	Poland	Global North	Domestic	5	5	0	3.13073
35	Antunes, Bernardo; Dudek, Katarzyna; Pabijan, Maciej; Zieliński, Piotr; Babik, Wiesław	2023	Past forest cover explains current genetic differentiation in the Carpathian newt (Lissotriton montandoni), but not in the smooth newt (L. vulgaris)	Diversity and Distributions	Yes	Level 2: Spatial genomic variation	GBS/RAD/target capture	Wild	Europe	Romania	47.2197	25.7653	Yes	There are tons of points across different countries so I took the coordinates of where my cursor was in the middle of the points in the different countries.	DD	Amphibia	Lissotriton montandoni	Lissotriton montandoni	LC	Global North	5	Poland	Global North	Poland	Global North	Domestic	5	5	0	3.23142
35	Antunes, Bernardo; Dudek, Katarzyna; Pabijan, Maciej; Zieliński, Piotr; Babik, Wiesław	2023	Past forest cover explains current genetic differentiation in the Carpathian newt (Lissotriton montandoni), but not in the smooth newt (L. vulgaris)	Diversity and Distributions	Yes	Level 2: Spatial genomic variation	GBS/RAD/target capture	Wild	Europe	Romania	45.8062	24.9557	Yes	sampled more broadly across romania so this is estimated center point of romania	DD	Amphibia	Lissotriton vulgaris	Lissotriton vulgaris	LC	Global North	5	Poland	Global North	Poland	Global North	Domestic	5	5	0	3.30121
35	Antunes, Bernardo; Dudek, Katarzyna; Pabijan, Maciej; Zieliński, Piotr; Babik, Wiesław	2023	Past forest cover explains current genetic differentiation in the Carpathian newt (Lissotriton montandoni), but not in the smooth newt (L. vulgaris)	Diversity and Distributions	Yes	Level 2: Spatial genomic variation	GBS/RAD/target capture	Wild	Europe	Serbia	44.0801	20.8359	Yes	estimated center of serbia	DD	Amphibia	Lissotriton vulgaris	Lissotriton vulgaris	LC	Global North	5	Poland	Global North	Poland	Global North	Domestic	5	5	0	3.25174
35	Antunes, Bernardo; Dudek, Katarzyna; Pabijan, Maciej; Zieliński, Piotr; Babik, Wiesław	2023	Past forest cover explains current genetic differentiation in the Carpathian newt (Lissotriton montandoni), but not in the smooth newt (L. vulgaris)	Diversity and Distributions	Yes	Level 2: Spatial genomic variation	GBS/RAD/target capture	Wild	Europe	Slovakia	49.511	19.387	NO	single point in Slovakia	DD	Amphibia	Lissotriton montandoni	Lissotriton montandoni	LC	Global North	5	Poland	Global North	Poland	Global North	Domestic	5	5	0	3.11771
35	Antunes, Bernardo; Dudek, Katarzyna; Pabijan, Maciej; Zieliński, Piotr; Babik, Wiesław	2023	Past forest cover explains current genetic differentiation in the Carpathian newt (Lissotriton montandoni), but not in the smooth newt (L. vulgaris)	Diversity and Distributions	Yes	Level 2: Spatial genomic variation	GBS/RAD/target capture	Wild	Europe	Slovakia	48.0873	17.7663	Yes	estimated point between three sampling locations in slovakia	DD	Amphibia	Lissotriton vulgaris	Lissotriton vulgaris	LC	Global North	5	Poland	Global North	Poland	Global North	Domestic	5	5	0	3.23958
35	Antunes, Bernardo; Dudek, Katarzyna; Pabijan, Maciej; Zieliński, Piotr; Babik, Wiesław	2023	Past forest cover explains current genetic differentiation in the Carpathian newt (Lissotriton montandoni), but not in the smooth newt (L. vulgaris)	Diversity and Distributions	Yes	Level 2: Spatial genomic variation	GBS/RAD/target capture	Wild	Europe	Slovenia	46.0397	14.6686	Yes	estimated center of slovenia	DD	Amphibia	Lissotriton vulgaris	Lissotriton vulgaris	LC	Global North	5	Poland	Global North	Poland	Global North	Domestic	5	5	0	3.13472
35	Antunes, Bernardo; Dudek, Katarzyna; Pabijan, Maciej; Zieliński, Piotr; Babik, Wiesław	2023	Past forest cover explains current genetic differentiation in the Carpathian newt (Lissotriton montandoni), but not in the smooth newt (L. vulgaris)	Diversity and Distributions	Yes	Level 2: Spatial genomic variation	GBS/RAD/target capture	Wild	Europe	Turkey	41.28	27.9151	Yes	estimated point between two sampling locations in turkey	DD	Amphibia	Lissotriton vulgaris	Lissotriton vulgaris	LC	Global South	5	Poland	Global North	Poland	Global North	Domestic	5	5	0	2.75781
35	Antunes, Bernardo; Dudek, Katarzyna; Pabijan, Maciej; Zieliński, Piotr; Babik, Wiesław	2023	Past forest cover explains current genetic differentiation in the Carpathian newt (Lissotriton montandoni), but not in the smooth newt (L. vulgaris)	Diversity and Distributions	Yes	Level 2: Spatial genomic variation	GBS/RAD/target capture	Wild	Europe	Ukraine	48.5917	23.6352	Yes	There are tons of points across different countries so I took the coordinates of where my cursor was in the middle of the points in the different countries.	DD	Amphibia	Lissotriton montandoni	Lissotriton montandoni	LC	Global North	5	Poland	Global North	Poland	Global North	Domestic	5	5	0	3.15816
35	Antunes, Bernardo; Dudek, Katarzyna; Pabijan, Maciej; Zieliński, Piotr; Babik, Wiesław	2023	Past forest cover explains current genetic differentiation in the Carpathian newt (Lissotriton montandoni), but not in the smooth newt (L. vulgaris)	Diversity and Distributions	Yes	Level 2: Spatial genomic variation	GBS/RAD/target capture	Wild	Europe	Ukraine	48.9131	31.6394	Yes	sampled more broadly across ukraine so this is estimated center point of ukraine	DD	Amphibia	Lissotriton vulgaris	Lissotriton vulgaris	LC	Global North	5	Poland	Global North	Poland	Global North	Domestic	5	5	0	3.50174
35	Antunes, Bernardo; Dudek, Katarzyna; Pabijan, Maciej; Zieliński, Piotr; Babik, Wiesław	2023	Past forest cover explains current genetic differentiation in the Carpathian newt (Lissotriton montandoni), but not in the smooth newt (L. vulgaris)	Diversity and Distributions	Yes	Level 2: Spatial genomic variation	GBS/RAD/target capture	Wild	Europe	United Kingdom	52.633	-1.117	NO	single point	DD	Amphibia	Lissotriton vulgaris	Lissotriton vulgaris	LC	Global North	5	Poland	Global North	Poland	Global North	Domestic	5	5	0	2.05764
36	Antunes, Bernardo; Figueiredo‐Vázquez, Clara; Dudek, Katarzyna; Liana, Marcin; Pabijan, Maciej; Zieliński, Piotr; Babik, Wiesław	2023	Landscape genetics reveals contrasting patterns of connectivity in two newt species (Lissotriton montandoniand L. vulgaris)	Molecular Ecology	Yes	Level 2: Spatial genomic variation	GBS/RAD/target capture	Wild	Europe	Romania	45.8062	24.9557	Yes	estimated center of Romania	DD	Amphibia	Lissotriton montandoni	Lissotriton montandoni	LC	Global North	7	Poland	Global North	Poland	Global North	International	0	7	0	3.30121
36	Antunes, Bernardo; Figueiredo‐Vázquez, Clara; Dudek, Katarzyna; Liana, Marcin; Pabijan, Maciej; Zieliński, Piotr; Babik, Wiesław	2023	Landscape genetics reveals contrasting patterns of connectivity in two newt species (Lissotriton montandoniand L. vulgaris)	Molecular Ecology	Yes	Level 2: Spatial genomic variation	GBS/RAD/target capture	Wild	Europe	Romania	45.8062	24.9557	Yes	estimated center of Romania	DD	Amphibia	Lissotriton vulgaris	Lissotriton vulgaris	LC	Global North	7	Poland	Global North	Poland	Global North	International	0	7	0	3.30121
36	Antunes, Bernardo; Figueiredo‐Vázquez, Clara; Dudek, Katarzyna; Liana, Marcin; Pabijan, Maciej; Zieliński, Piotr; Babik, Wiesław	2023	Landscape genetics reveals contrasting patterns of connectivity in two newt species (Lissotriton montandoniand L. vulgaris)	Molecular Ecology	Yes	Level 2: Spatial genomic variation	GBS/RAD/target capture	Wild	Europe	Ukraine	48.9131	31.6394	Yes	estimated center of Ukraine	DD	Amphibia	Lissotriton montandoni	Lissotriton montandoni	LC	Global North	7	Poland	Global North	Poland	Global North	International	0	7	0	3.50174
36	Antunes, Bernardo; Figueiredo‐Vázquez, Clara; Dudek, Katarzyna; Liana, Marcin; Pabijan, Maciej; Zieliński, Piotr; Babik, Wiesław	2023	Landscape genetics reveals contrasting patterns of connectivity in two newt species (Lissotriton montandoniand L. vulgaris)	Molecular Ecology	Yes	Level 2: Spatial genomic variation	GBS/RAD/target capture	Wild	Europe	Ukraine	48.9131	31.6394	Yes	estimated center of Ukraine	DD	Amphibia	Lissotriton vulgaris	Lissotriton vulgaris	LC	Global North	7	Poland	Global North	Poland	Global North	International	0	7	0	3.50174
38	Apodaca, J. J.; Krohn, A. R.; Collins, L.; Godwin, J. C.; Pearson, L.; Walde, A. D.	2023	Population Structure and Genetic Differentiation in Extant Alligator Snapping Turtles (genus Macrochelys) with Implications for Taxonomy and Conservation	SOUTHEASTERN NATURALIST	Yes	Level 2: Spatial genomic variation	GBS/RAD/target capture	Wild	North America	United States	29.9571	-82.9302	Yes	put "suwannee river" in google maps and took coord from that	DD	Reptilia	Macrochelys suwanniensis	Macrochelys suwanniensis	NA	Global North	6	United States of America	Global North	United States of America	Global North	Domestic	6	6	0	2.17135
38	Apodaca, J. J.; Krohn, A. R.; Collins, L.; Godwin, J. C.; Pearson, L.; Walde, A. D.	2023	Population Structure and Genetic Differentiation in Extant Alligator Snapping Turtles (genus Macrochelys) with Implications for Taxonomy and Conservation	SOUTHEASTERN NATURALIST	Yes	Level 2: Spatial genomic variation	GBS/RAD/target capture	Wild	North America	United States	30.26	-85.0547	Yes	put "apalachicola river" in google maps and took coord from that	DD	Reptilia	Macrochelys apalachicolae	Macrochelys apalachicolae	NA	Global North	6	United States of America	Global North	United States of America	Global North	Domestic	6	6	0	2.08333
38	Apodaca, J. J.; Krohn, A. R.; Collins, L.; Godwin, J. C.; Pearson, L.; Walde, A. D.	2023	Population Structure and Genetic Differentiation in Extant Alligator Snapping Turtles (genus Macrochelys) with Implications for Taxonomy and Conservation	SOUTHEASTERN NATURALIST	Yes	Level 2: Spatial genomic variation	GBS/RAD/target capture	Wild	North America	United States	31.2929	-92.4076	Yes	wide ranging species and they sampled broadly across the range so I took the coord for central Louisiana along the red river which is about the center of there sampling locations	DD	Reptilia	Macrochelys temminckii	Macrochelys temminckii	VU	Global North	6	United States of America	Global North	United States of America	Global North	Domestic	6	6	0	2.54358
41	Arantes, Ísis C.; Vasconcellos, Mariana M.; Smith, Megan L.; Garrick, Ryan C.; Colli, Guarino R.; Noonan, Brice P.	2023	Species limits and diversification of the Dendropsophus rubicundulus subgroup (Anura, Hylidae) in Neotropical savannas	Molecular Phylogenetics and Evolution	Yes	Level 2: Spatial genomic variation	GBS/RAD/target capture	Wild	South America	Bolivia	-16.3596	-62.0001	NO		DD	Amphibia	Dendropsophus elianeae	Dendropsophus elianeae	LC	Global South	6	United States of America	Global North	United States of America	Global North	International	2	4	2	2.76302
41	Arantes, Ísis C.; Vasconcellos, Mariana M.; Smith, Megan L.; Garrick, Ryan C.; Colli, Guarino R.; Noonan, Brice P.	2023	Species limits and diversification of the Dendropsophus rubicundulus subgroup (Anura, Hylidae) in Neotropical savannas	Molecular Phylogenetics and Evolution	Yes	Level 2: Spatial genomic variation	GBS/RAD/target capture	Wild	South America	Brazil	-11.6421	-50.0218	Yes	averaged 3 points	DD	Amphibia	Dendropsophus anataliasiasi	Dendropsophus anataliasiasi	LC	Global South	6	United States of America	Global North	United States of America	Global North	International	2	4	2	2.65
41	Arantes, Ísis C.; Vasconcellos, Mariana M.; Smith, Megan L.; Garrick, Ryan C.; Colli, Guarino R.; Noonan, Brice P.	2023	Species limits and diversification of the Dendropsophus rubicundulus subgroup (Anura, Hylidae) in Neotropical savannas	Molecular Phylogenetics and Evolution	Yes	Level 2: Spatial genomic variation	GBS/RAD/target capture	Wild	South America	Brazil	-16.3494	-53.7583	NO		DD	Amphibia	Dendropsophus araguaya	Dendropsophus araguaya	LC	Global South	6	United States of America	Global North	United States of America	Global North	International	2	4	2	2.59132
41	Arantes, Ísis C.; Vasconcellos, Mariana M.; Smith, Megan L.; Garrick, Ryan C.; Colli, Guarino R.; Noonan, Brice P.	2023	Species limits and diversification of the Dendropsophus rubicundulus subgroup (Anura, Hylidae) in Neotropical savannas	Molecular Phylogenetics and Evolution	Yes	Level 2: Spatial genomic variation	GBS/RAD/target capture	Wild	South America	Brazil	-19.5608	-49.3731	Yes	averaged 3 points	DD	Amphibia	Dendropsophus elianeae	Dendropsophus elianeae	LC	Global South	6	United States of America	Global North	United States of America	Global North	International	2	4	2	2.35608
41	Arantes, Ísis C.; Vasconcellos, Mariana M.; Smith, Megan L.; Garrick, Ryan C.; Colli, Guarino R.; Noonan, Brice P.	2023	Species limits and diversification of the Dendropsophus rubicundulus subgroup (Anura, Hylidae) in Neotropical savannas	Molecular Phylogenetics and Evolution	Yes	Level 2: Spatial genomic variation	GBS/RAD/target capture	Wild	South America	Brazil	-13.8285	-45.756	Yes	averaged over many points	DD	Amphibia	Dendropsophus rubicundulus	Dendropsophus rubicundulus	LC	Global South	6	United States of America	Global North	United States of America	Global North	International	2	4	2	2.60729
41	Arantes, Ísis C.; Vasconcellos, Mariana M.; Smith, Megan L.; Garrick, Ryan C.; Colli, Guarino R.; Noonan, Brice P.	2023	Species limits and diversification of the Dendropsophus rubicundulus subgroup (Anura, Hylidae) in Neotropical savannas	Molecular Phylogenetics and Evolution	Yes	Level 2: Spatial genomic variation	GBS/RAD/target capture	Wild	South America	Brazil	-12.7276	-58.2312	Yes	averaged over 4 points	DD	Amphibia	Dendropsophus tritaeniatus	Dendropsophus tritaeniatus	LC	Global South	6	United States of America	Global North	United States of America	Global North	International	2	4	2	2.73785
43	Araya‐Donoso, Raúl; San Juan, Esteban; Tamburrino, Ítalo; Lamborot, Madeleine; Veloso, Claudio; Véliz, David	2022	Integrating genetics, physiology and morphology to study desert adaptation in a lizard species	journal of animal ecology	Yes	Level 2: Spatial genomic variation	GBS/RAD/target capture	Wild	South America	Chile	-31.5246	-70.8799	Yes	averaged 4 coords	DD	Reptilia	Liolaemus fuscus	Liolaemus fuscus	LC	Global South	6	Chile	Global South	Chile	Global South	Domestic	6	0	6	2.21146
43	Araya‐Donoso, Raúl; San Juan, Esteban; Tamburrino, Ítalo; Lamborot, Madeleine; Veloso, Claudio; Véliz, David	2022	Integrating genetics, physiology and morphology to study desert adaptation in a lizard species	journal of animal ecology	Yes	Level 2: Spatial genomic variation	GBS/RAD/target capture	Wild	South America	Chile	-33.4244	-70.629	NO		DD	Reptilia	Liolaemus lemniscatus	Liolaemus lemniscatus	LC	Global South	6	Chile	Global South	Chile	Global South	Domestic	6	0	6	2.18611
43	Araya‐Donoso, Raúl; San Juan, Esteban; Tamburrino, Ítalo; Lamborot, Madeleine; Veloso, Claudio; Véliz, David	2022	Integrating genetics, physiology and morphology to study desert adaptation in a lizard species	journal of animal ecology	Yes	Level 2: Spatial genomic variation	GBS/RAD/target capture	Wild	South America	Chile	-33.5152	-70.5653	NO		DD	Reptilia	Liolaemus nitidus	Liolaemus nitidus	LC	Global South	6	Chile	Global South	Chile	Global South	Domestic	6	0	6	2.21337
43	Araya‐Donoso, Raúl; San Juan, Esteban; Tamburrino, Ítalo; Lamborot, Madeleine; Veloso, Claudio; Véliz, David	2022	Integrating genetics, physiology and morphology to study desert adaptation in a lizard species	journal of animal ecology	Yes	Level 2: Spatial genomic variation	GBS/RAD/target capture	Wild	South America	Chile	-33.5152	-70.5653	Yes	averaged 2 coords	DD	Reptilia	Liolaemus tenuis	Liolaemus tenuis	LC	Global South	6	Chile	Global South	Chile	Global South	Domestic	6	0	6	2.21337
44	Archer, J.; Whiteley, G.; Casewell, N. R.; Harrison, R. A.; Wagstaff, S. C.	2014	VTBuilder: a tool for the assembly of multi isoform transcriptomes	BMC BIOINFORMATICS	Yes	Level 1: General genomic resources	RNASeq	Wild	Africa	Tanzania	-6.59625	34.4957	Yes	centroid species range	DD	Reptilia	Bitis arietans	Bitis arietans	LC	Global South	5	United Kingdom	Global North	United Kingdom	Global North	Domestic	0	5	0	2.24774
54	Atkins, Z. S.; Amor, M. D.; Clemann, N.; Chapple, D. G.; While, G. M.; Gardner, M. G.; Haines, M. L.; Harrisson, K. A.; Schroder, M.; Robert, K. A.	2020	Allopatric divergence drives the genetic structuring of an endangered alpine endemic lizard with a sky‐island distribution	Animal conservation	Yes	Level 2: Spatial genomic variation	GBS/RAD/target capture	Wild	Oceania	Australia	-36.5025	148.273	Yes	averaged coords for BHP and KNP	DD	Reptilia	Liopholis guthega	Liopholis guthega	EN	Global North	10	Australia	Global North	Australia	Global North	International	9	10	0	1.99583
57	Augstenova, B.; Pensabene, E.; Vesely, M.; Kratochvíl, L.; Rovatsos, M.	2021	Are Geckos Special in Sex Determination? Independently Evolved Differentiated ZZ/ZW Sex Chromosomes in Carphodactylid Geckos	GENOME BIOLOGY AND EVOLUTION	Yes	Level 1: General genomic resources	GBS/RAD/target capture	Captive	NA	NA	NA	NA	NA	NA	NA	Reptilia	Underwoodisaurus milii	Underwoodisaurus milii	LC								NA			NA	uses australian geckos from pet trade
57	Augstenova, B.; Pensabene, E.; Vesely, M.; Kratochvíl, L.; Rovatsos, M.	2021	Are Geckos Special in Sex Determination? Independently Evolved Differentiated ZZ/ZW Sex Chromosomes in Carphodactylid Geckos	GENOME BIOLOGY AND EVOLUTION	Yes	Level 1: General genomic resources	GBS/RAD/target capture	Captive	NA	NA	NA	NA	NA	NA	NA	Reptilia	Saltuarius cornutus	Saltuarius cornutus	LC								NA			NA	uses australian geckos from pet trade
60	Avila-Cervantes, J.; Arias, C.; Venegas-Anaya, M.; Vargas, M.; Larsson, H. C. E.; McMillan, W. O.	2021	Effect of the Central American Isthmus on gene flow and divergence of the American crocodile (Crocodylus acutus)	EVOLUTION	Yes	Level 2: Spatial genomic variation	GBS/RAD/target capture	Wild	North America	Panama	8.35921	-80.9415	Yes	they did not provide coords but I estimated the middle point between their sampling locations by comparing their map and google maps	DD	Reptilia	Crocodylus acutus	Crocodylus acutus	VU	Global South	6	Canada	Global North	Panama	Global South	International	4	2	4	1.6625
64	Babik, W.; Dudek, K.; Fijarczyk, A.; Pabijan, M.; Stuglik, M.; Szkotak, R.; Zielinski, P.	2015	Constraint and Adaptation in newt Toll-Like Receptor Genes	GENOME BIOLOGY AND EVOLUTION	Yes	Level 1: General genomic resources	RNASeq	Wild	Europe	Albania	41.0187	20.0037	Yes	centroid of albania	DD	Amphibia	Lissotriton vulgaris	Lissotriton vulgaris	LC	Global North	7	Poland	Global North	Poland	Global North	Domestic	0	7	0	3.17726
64	Babik, W.; Dudek, K.; Fijarczyk, A.; Pabijan, M.; Stuglik, M.; Szkotak, R.; Zielinski, P.	2015	Constraint and Adaptation in newt Toll-Like Receptor Genes	GENOME BIOLOGY AND EVOLUTION	Yes	Level 1: General genomic resources	RNASeq	Wild	Europe	Greece	39.4318	22.5384	Yes	centroid of greece	DD	Amphibia	Lissotriton vulgaris	Lissotriton vulgaris	LC	Global North	7	Poland	Global North	Poland	Global North	Domestic	0	7	0	3.19219
64	Babik, W.; Dudek, K.; Fijarczyk, A.; Pabijan, M.; Stuglik, M.; Szkotak, R.; Zielinski, P.	2015	Constraint and Adaptation in newt Toll-Like Receptor Genes	GENOME BIOLOGY AND EVOLUTION	Yes	Level 1: General genomic resources	RNASeq	Wild	Europe	North Macedonia	41.5254	21.6875	Yes	centroid of North Macedonia	DD	Amphibia	Lissotriton vulgaris	Lissotriton vulgaris	LC	Global North	7	Poland	Global North	Poland	Global North	Domestic	0	7	0	3.16476
64	Babik, W.; Dudek, K.; Fijarczyk, A.; Pabijan, M.; Stuglik, M.; Szkotak, R.; Zielinski, P.	2015	Constraint and Adaptation in newt Toll-Like Receptor Genes	GENOME BIOLOGY AND EVOLUTION	Yes	Level 1: General genomic resources	RNASeq	Wild	Europe	Romania	47.1423	25.6483	Yes	estimated point from sampling points in figure S2. No coords given by authors. The sampling range for this species also went into ukraine a little bit but I don't know if those samples were used to build transcriptomes	DD	Amphibia	Lissotriton montandoni	Lissotriton montandoni	LC	Global North	7	Poland	Global North	Poland	Global North	Domestic	0	7	0	3.21493
64	Babik, W.; Dudek, K.; Fijarczyk, A.; Pabijan, M.; Stuglik, M.; Szkotak, R.; Zielinski, P.	2015	Constraint and Adaptation in newt Toll-Like Receptor Genes	GENOME BIOLOGY AND EVOLUTION	Yes	Level 1: General genomic resources	RNASeq	Wild	Europe	Ukraine	48.0994	24.3967	Yes	estimated Ukraine sampling points in figure S2. No coords given by authors. The sampling range for this species also went into ukraine a little bit but I don't know if those samples were used to build transcriptomes	DD	Amphibia	Lissotriton montandoni	Lissotriton montandoni	LC	Global North	7	Poland	Global North	Poland	Global North	Domestic	0	7	0	3.15677
66	Baeckens, S.; Losos, J. B.; Irschick, D. J.; Kolbe, J. J.; Bock, D. G.	2023	Introduction history and hybridization determine the hydric balance of an invasive lizard facing a recent climate niche shift	EVOLUTION	Yes	Level 4: Functional Variation - climate change	GBS/RAD/target capture	Wild	North America	United States	28.1642	-81.696	Yes	averaged all the coordsthey provided for the 30 populations from southern GA to south FL	DD	Reptilia	Anolis sagrei	Anolis sagrei	LC	Global North	5	United States of America	Global North	United States of America	Global North	Domestic	5	5	0	2.11458
70	Banerjee, S. M.; Stoll, J. A.; Allen, C. D.; Lynch, J. M.; Harris, H. S.; Kenyon, L.; Connon, R. E.; Sterling, E. J.; Naro-Maciel, E.; McFadden, K.; Lamont, M. M.; Benge, J.; Fernandez, N. B.; Seminoff, J. A.; Benson, S. R.; Lewison, R. L.; Eguchi, T.; Summers, T. M.; Hapdei, J. R.; Rice, M. R.; Martin, S.; Jones, T. T.; Dutton, P. H.; Balazs, G. H.; Komoroske, L. M.	2021	Species and population specific gene expression in blood transcriptomes of marine turtles	BMC GENOMICS	Yes	Level 1: General genomic resources	RNASeq	Wild	North America	United States	36.5362	-119.976	Yes	centroid of california	DD	Reptilia	Chelonia mydas	Chelonia mydas	EN	Global North	25	United States of America	Global North	United States of America	Global North	Domestic	24	23	2	2.64601
70	Banerjee, S. M.; Stoll, J. A.; Allen, C. D.; Lynch, J. M.; Harris, H. S.; Kenyon, L.; Connon, R. E.; Sterling, E. J.; Naro-Maciel, E.; McFadden, K.; Lamont, M. M.; Benge, J.; Fernandez, N. B.; Seminoff, J. A.; Benson, S. R.; Lewison, R. L.; Eguchi, T.; Summers, T. M.; Hapdei, J. R.; Rice, M. R.; Martin, S.; Jones, T. T.; Dutton, P. H.; Balazs, G. H.; Komoroske, L. M.	2021	Species and population specific gene expression in blood transcriptomes of marine turtles	BMC GENOMICS	Yes	Level 1: General genomic resources	RNASeq	Wild	Oceania	Northern Mariana Islands	15.1246	145.647	Yes	took coord off of google maps for northern mariana islands	DD	Reptilia	Eretmochelys imbricata	Eretmochelys imbricata	CR	Global South	25	United States of America	Global North	United States of America	Global North	Domestic	24	23	2	NA	US Territory, Noted as Northern Mariana Islands following UNCTAD
70	Banerjee, S. M.; Stoll, J. A.; Allen, C. D.; Lynch, J. M.; Harris, H. S.; Kenyon, L.; Connon, R. E.; Sterling, E. J.; Naro-Maciel, E.; McFadden, K.; Lamont, M. M.; Benge, J.; Fernandez, N. B.; Seminoff, J. A.; Benson, S. R.; Lewison, R. L.; Eguchi, T.; Summers, T. M.; Hapdei, J. R.; Rice, M. R.; Martin, S.; Jones, T. T.; Dutton, P. H.; Balazs, G. H.; Komoroske, L. M.	2021	Species and population specific gene expression in blood transcriptomes of marine turtles	BMC GENOMICS	Yes	Level 1: General genomic resources	RNASeq	Wild	North America	United States	36.5362	-119.976	Yes	centroid of california	DD	Reptilia	Caretta caretta	Caretta caretta	VU	Global North	25	United States of America	Global North	United States of America	Global North	Domestic	24	23	2	2.64601
70	Banerjee, S. M.; Stoll, J. A.; Allen, C. D.; Lynch, J. M.; Harris, H. S.; Kenyon, L.; Connon, R. E.; Sterling, E. J.; Naro-Maciel, E.; McFadden, K.; Lamont, M. M.; Benge, J.; Fernandez, N. B.; Seminoff, J. A.; Benson, S. R.; Lewison, R. L.; Eguchi, T.; Summers, T. M.; Hapdei, J. R.; Rice, M. R.; Martin, S.; Jones, T. T.; Dutton, P. H.; Balazs, G. H.; Komoroske, L. M.	2021	Species and population specific gene expression in blood transcriptomes of marine turtles	BMC GENOMICS	Yes	Level 1: General genomic resources	RNASeq	Wild	North America	United States	36.5362	-119.976	Yes	centroid of california	DD	Reptilia	Dermochelys coriacea	Dermochelys coriacea	VU	Global North	25	United States of America	Global North	United States of America	Global North	Domestic	24	23	2	2.64601
72	Banker, S. E.; Lemmon, A. R.; Hassinger, A. B.; Dye, M.; Holland, S. D.; Kortyna, M. L.; Ospina, O. E.; Ralicki, H.; Lemmon, E. M.	2020	Hierarchical Hybrid Enrichment: Multitiered Genomic Data Collection Across Evolutionary Scales, With Application to Chorus Frogs (Pseudacris)	SYSTEMATIC BIOLOGY	Yes	Level 2: Spatial genomic variation	GBS/RAD/target capture	Wild	North America	United States	30.0532	-84.8293	Yes	avereaged provided coords	DD	Amphibia	Pseudacris nigrita	Pseudacris nigrita	LC	Global North	9	United States of America	Global North	United States of America	Global North	Domestic	9	9	0	2.11805
72	Banker, S. E.; Lemmon, A. R.; Hassinger, A. B.; Dye, M.; Holland, S. D.; Kortyna, M. L.; Ospina, O. E.; Ralicki, H.; Lemmon, E. M.	2020	Hierarchical Hybrid Enrichment: Multitiered Genomic Data Collection Across Evolutionary Scales, With Application to Chorus Frogs (Pseudacris)	SYSTEMATIC BIOLOGY	Yes	Level 2: Spatial genomic variation	GBS/RAD/target capture	Wild	North America	United States	31.4727	-84.5637	Yes	avereaged provided coords	DD	Amphibia	Pseudacris feriarum	Pseudacris feriarum	LC	Global North	9	United States of America	Global North	United States of America	Global North	Domestic	9	9	0	2.30122
74	Bar-Yaacov, D.; Bouskila, A.; Mishmar, D.	2013	The First Chameleon Transcriptome: Comparative Genomic Analysis of the OXPHOS System Reveals Loss of COX8 in Iguanian Lizards	GENOME BIOLOGY AND EVOLUTION	Yes	Level 1: General genomic resources	RNASeq	Wild	Asia	Israel	32.708	35.2293	Yes	used same point as 2015 study since all that was said was that an individual was collected in the north of israel	DD	Reptilia	Chamaeleo chamaeleon	Chamaeleo chamaeleon	LC	Global North	3	Israel	Global North	Israel	Global North	Domestic	3	3	0	2.40712
75	Bar-Yaacov, D.; Hadjivasiliou, Z.; Levin, L.; Barshad, G.; Zarivach, R.; Bouskila, A.; Mishmar, D.	2015	Mitochondrial Involvement in Vertebrate Speciation? The Case of Mito-nuclear Genetic Divergence in Chameleons	GENOME BIOLOGY AND EVOLUTION	Yes	Level 1: General genomic resources	RNASeq	Wild	Asia	Israel	32.708	35.2293	Yes	estimated center of points in israel	DD	Reptilia	Chamaeleo chamaeleon	Chamaeleo chamaeleon	LC	Global North	7	Israel	Global North	Israel	Global North	International	6	7	0	2.40712
77	Barbanti, Anna; Torrado, Hector; Macpherson, Enrique; Bargelloni, Luca; Franch, Rafaella; Carreras, Carlos; Pascual, Marta	2020	Helping decision making for reliable and cost‐effective 2b‐RAD sequencing and genotyping analyses in non‐model species	Molecular ecology resources	Yes	Level 1: General genomic resources	GBS/RAD/target capture	Wild	Africa	Libya	31.1981	16.5734	Yes	estimated point for Sirte where they sampled just west of. No coords given from authors	DD	Reptilia	Caretta caretta	Caretta caretta	VU	Global South	7	Spain	Global North	Spain	Global North	International	5	7	0	2.33073
77	Barbanti, Anna; Torrado, Hector; Macpherson, Enrique; Bargelloni, Luca; Franch, Rafaella; Carreras, Carlos; Pascual, Marta	2020	Helping decision making for reliable and cost‐effective 2b‐RAD sequencing and genotyping analyses in non‐model species	Molecular ecology resources	Yes	Level 1: General genomic resources	GBS/RAD/target capture	Wild	Europe	Spain	39.4683	-0.37101	Yes	estimated point for Valencia. No coords given from authors	DD	Reptilia	Caretta caretta	Caretta caretta	VU	Global North	7	Spain	Global North	Spain	Global North	International	5	7	0	2.65399
80	Barley, A. J.; Cordes, J. E.; Walker, J. M.; Thomson, R. C.	2022	Genetic diversity and the origins of parthenogenesis in the teiid lizard Aspidoscelis laredoensis	MOLECULAR ECOLOGY	Yes	Level 2: Spatial genomic variation	GBS/RAD/target capture	Wild	North America	United States	27.8699	-99.8949	Yes	averaged coords given in supp	DD	Reptilia	Aspidoscelis gularis	Aspidoscelis gularis	LC	Global North	4	United States of America	Global North	United States of America	Global North	Domestic	4	4	0	2.8559
80	Barley, A. J.; Cordes, J. E.; Walker, J. M.; Thomson, R. C.	2022	Genetic diversity and the origins of parthenogenesis in the teiid lizard Aspidoscelis laredoensis	MOLECULAR ECOLOGY	Yes	Level 2: Spatial genomic variation	GBS/RAD/target capture	Wild	North America	United States	29.3024	-103.174	NO		DD	Reptilia	Aspidoscelis scalaris	Aspidoscelis scalaris	NA	Global North	4	United States of America	Global North	United States of America	Global North	Domestic	4	4	0	2.92552
80	Barley, A. J.; Cordes, J. E.; Walker, J. M.; Thomson, R. C.	2022	Genetic diversity and the origins of parthenogenesis in the teiid lizard Aspidoscelis laredoensis	MOLECULAR ECOLOGY	Yes	Level 2: Spatial genomic variation	GBS/RAD/target capture	Wild	North America	United States	35.379	-116.152	Yes	averaged 3 coords from supp	DD	Reptilia	Aspidoscelis tigris	Aspidoscelis tigris	LC	Global North	4	United States of America	Global North	United States of America	Global North	Domestic	4	4	0	2.98073
80	Barley, A. J.; Cordes, J. E.; Walker, J. M.; Thomson, R. C.	2022	Genetic diversity and the origins of parthenogenesis in the teiid lizard Aspidoscelis laredoensis	MOLECULAR ECOLOGY	Yes	Level 2: Spatial genomic variation	GBS/RAD/target capture	Wild	North America	United States	27.3273	-99.2011	Yes	averaged coords given in supp	DD	Reptilia	Aspidoscelis laredoensis	Aspidoscelis laredoensis	LC	Global North	4	United States of America	Global North	United States of America	Global North	Domestic	4	4	0	2.71667
82	Barley, Anthony J.; Monnahan, Patrick J.; Thomson, Robert C.; Grismer, L. Lee; Brown, Rafe M.	2015	Sun skink landscape genomics: assessing the roles of micro‐evolutionary processes in shaping genetic and phenotypic diversity across a heterogeneous and fragmented landscape	Molecular ecology	Yes	Level 2: Spatial genomic variation	GBS/RAD/target capture	Wild	Asia	Cambodia	12.7122	105.011	Yes	only country provided in pub, no coordinates, lat/long taken from Google Maps for country	DD	Reptilia	Eutropis multifasciata	Eutropis multifasciata	LC	Global South	5	United States of America	Global North	United States of America	Global North	Domestic	0	5	0	1.55538
82	Barley, Anthony J.; Monnahan, Patrick J.; Thomson, Robert C.; Grismer, L. Lee; Brown, Rafe M.	2015	Sun skink landscape genomics: assessing the roles of micro‐evolutionary processes in shaping genetic and phenotypic diversity across a heterogeneous and fragmented landscape	Molecular ecology	Yes	Level 2: Spatial genomic variation	GBS/RAD/target capture	Wild	Asia	Indonesia	-4.65081	122.509	Yes	only country provided in pub, no coordinates, lat/long taken from Google Maps for country	DD	Reptilia	Eutropis multifasciata	Eutropis multifasciata	LC	Global South	5	United States of America	Global North	United States of America	Global North	Domestic	0	5	0	NA
82	Barley, Anthony J.; Monnahan, Patrick J.; Thomson, Robert C.; Grismer, L. Lee; Brown, Rafe M.	2015	Sun skink landscape genomics: assessing the roles of micro‐evolutionary processes in shaping genetic and phenotypic diversity across a heterogeneous and fragmented landscape	Molecular ecology	Yes	Level 2: Spatial genomic variation	GBS/RAD/target capture	Wild	Asia	Laos	19.5737	102.504	Yes	only country provided in pub, no coordinates, lat/long taken from Google Maps for country	DD	Reptilia	Eutropis multifasciata	Eutropis multifasciata	LC	Global South	5	United States of America	Global North	United States of America	Global North	Domestic	0	5	0	1.76389
82	Barley, Anthony J.; Monnahan, Patrick J.; Thomson, Robert C.; Grismer, L. Lee; Brown, Rafe M.	2015	Sun skink landscape genomics: assessing the roles of micro‐evolutionary processes in shaping genetic and phenotypic diversity across a heterogeneous and fragmented landscape	Molecular ecology	Yes	Level 2: Spatial genomic variation	GBS/RAD/target capture	Wild	Asia	Malaysia	3.68451	101.949	Yes	only country provided in pub, no coordinates, lat/long taken from Google Maps for country	DD	Reptilia	Eutropis multifasciata	Eutropis multifasciata	LC	Global South	5	United States of America	Global North	United States of America	Global North	Domestic	0	5	0	1.54809
82	Barley, Anthony J.; Monnahan, Patrick J.; Thomson, Robert C.; Grismer, L. Lee; Brown, Rafe M.	2015	Sun skink landscape genomics: assessing the roles of micro‐evolutionary processes in shaping genetic and phenotypic diversity across a heterogeneous and fragmented landscape	Molecular ecology	Yes	Level 2: Spatial genomic variation	GBS/RAD/target capture	Wild	Asia	Myanmar	21.4594	96.439	Yes	only country provided in pub, no coordinates, lat/long taken from Google Maps for country	DD	Reptilia	Eutropis multifasciata	Eutropis multifasciata	LC	Global South	5	United States of America	Global North	United States of America	Global North	Domestic	0	5	0	1.59479
82	Barley, Anthony J.; Monnahan, Patrick J.; Thomson, Robert C.; Grismer, L. Lee; Brown, Rafe M.	2015	Sun skink landscape genomics: assessing the roles of micro‐evolutionary processes in shaping genetic and phenotypic diversity across a heterogeneous and fragmented landscape	Molecular ecology	Yes	Level 2: Spatial genomic variation	GBS/RAD/target capture	Wild	Asia	Philippines	12.6372	122.666	Yes	only country provided in pub, no coordinates, lat/long taken from Google Maps for country	DD	Reptilia	Eutropis multifasciata	Eutropis multifasciata	LC	Global South	5	United States of America	Global North	United States of America	Global North	Domestic	0	5	0	NA
82	Barley, Anthony J.; Monnahan, Patrick J.; Thomson, Robert C.; Grismer, L. Lee; Brown, Rafe M.	2015	Sun skink landscape genomics: assessing the roles of micro‐evolutionary processes in shaping genetic and phenotypic diversity across a heterogeneous and fragmented landscape	Molecular ecology	Yes	Level 2: Spatial genomic variation	GBS/RAD/target capture	Wild	Asia	Thailand	15.4767	100.986	Yes	only country provided in pub, no coordinates, lat/long taken from Google Maps for country	DD	Reptilia	Eutropis multifasciata	Eutropis multifasciata	LC	Global South	5	United States of America	Global North	United States of America	Global North	Domestic	0	5	0	1.38906
82	Barley, Anthony J.; Monnahan, Patrick J.; Thomson, Robert C.; Grismer, L. Lee; Brown, Rafe M.	2015	Sun skink landscape genomics: assessing the roles of micro‐evolutionary processes in shaping genetic and phenotypic diversity across a heterogeneous and fragmented landscape	Molecular ecology	Yes	Level 2: Spatial genomic variation	GBS/RAD/target capture	Wild	Asia	Vietnam	14.4993	108.263	Yes	only country provided in pub, no coordinates, lat/long taken from Google Maps for country	DD	Reptilia	Eutropis multifasciata	Eutropis multifasciata	LC	Global South	5	United States of America	Global North	United States of America	Global North	Domestic	0	5	0	1.81788
85	Barratt, C. D.; Bwong, B. A.; Jehle, R.; Liedtke, H. C.; Nagel, P.; Onstein, R. E.; Portik, D. M.; Streicher, J. W.; Loader, S. P.	2018	Vanishing refuge? Testing the forest refuge hypothesis in coastal East Africa using genome-wide sequence data for seven amphibians	MOLECULAR ECOLOGY	Yes	Level 2: Spatial genomic variation	GBS/RAD/target capture	Wild	Africa	Kenya	40.276	-2.87111	Yes	lat/longs averages from coordinagtes provided in pub	DD	Amphibia	Afrixalus delicatus	Afrixalus delicatus	LC	Global South	9	Switzerland	Global North	Switzerland	Global North	International	0	9	0	3.49948
85	Barratt, C. D.; Bwong, B. A.; Jehle, R.; Liedtke, H. C.; Nagel, P.; Onstein, R. E.; Portik, D. M.; Streicher, J. W.; Loader, S. P.	2018	Vanishing refuge? Testing the forest refuge hypothesis in coastal East Africa using genome-wide sequence data for seven amphibians	MOLECULAR ECOLOGY	Yes	Level 2: Spatial genomic variation	GBS/RAD/target capture	Wild	Africa	Kenya	39.4	-4.27515	Yes	lat/longs averages from coordinagtes provided in pub	DD	Amphibia	Afrixalus fornasini	Afrixalus fornasini	LC	Global South	9	Switzerland	Global North	Switzerland	Global North	International	0	9	0	3.47621
85	Barratt, C. D.; Bwong, B. A.; Jehle, R.; Liedtke, H. C.; Nagel, P.; Onstein, R. E.; Portik, D. M.; Streicher, J. W.; Loader, S. P.	2018	Vanishing refuge? Testing the forest refuge hypothesis in coastal East Africa using genome-wide sequence data for seven amphibians	MOLECULAR ECOLOGY	Yes	Level 2: Spatial genomic variation	GBS/RAD/target capture	Wild	Africa	Kenya	38.79	-4.64357	Yes	lat/longs averages from coordinagtes provided in pub	DD	Amphibia	Afrixalus sylvaticus	Afrixalus sylvaticus	VU	Global South	9	Switzerland	Global North	Switzerland	Global North	International	0	9	0	3.40451
85	Barratt, C. D.; Bwong, B. A.; Jehle, R.; Liedtke, H. C.; Nagel, P.; Onstein, R. E.; Portik, D. M.; Streicher, J. W.; Loader, S. P.	2018	Vanishing refuge? Testing the forest refuge hypothesis in coastal East Africa using genome-wide sequence data for seven amphibians	MOLECULAR ECOLOGY	Yes	Level 2: Spatial genomic variation	GBS/RAD/target capture	Wild	Africa	Kenya	39.853	-3.50184	Yes	lat/longs averages from coordinagtes provided in pub	DD	Amphibia	Leptopelis concolor	Leptopelis concolor	LC	Global South	9	Switzerland	Global North	Switzerland	Global North	International	0	9	0	3.5132
85	Barratt, C. D.; Bwong, B. A.; Jehle, R.; Liedtke, H. C.; Nagel, P.; Onstein, R. E.; Portik, D. M.; Streicher, J. W.; Loader, S. P.	2018	Vanishing refuge? Testing the forest refuge hypothesis in coastal East Africa using genome-wide sequence data for seven amphibians	MOLECULAR ECOLOGY	Yes	Level 2: Spatial genomic variation	GBS/RAD/target capture	Wild	Africa	Kenya	39.396	-4.2375	Yes	lat/longs averages from coordinagtes provided in pub	DD	Amphibia	Leptopelis flavomaculatus	Leptopelis flavomaculatus	LC	Global South	9	Switzerland	Global North	Switzerland	Global North	International	0	9	0	3.47969
85	Barratt, C. D.; Bwong, B. A.; Jehle, R.; Liedtke, H. C.; Nagel, P.; Onstein, R. E.; Portik, D. M.; Streicher, J. W.; Loader, S. P.	2018	Vanishing refuge? Testing the forest refuge hypothesis in coastal East Africa using genome-wide sequence data for seven amphibians	MOLECULAR ECOLOGY	Yes	Level 2: Spatial genomic variation	GBS/RAD/target capture	Wild	Africa	Malawi	35.711	-16.0483	Yes	lat/longs averages from coordinagtes provided in pub	DD	Amphibia	Afrixalus delicatus	Afrixalus delicatus	LC	Global South	9	Switzerland	Global North	Switzerland	Global North	International	0	9	0	NA
85	Barratt, C. D.; Bwong, B. A.; Jehle, R.; Liedtke, H. C.; Nagel, P.; Onstein, R. E.; Portik, D. M.; Streicher, J. W.; Loader, S. P.	2018	Vanishing refuge? Testing the forest refuge hypothesis in coastal East Africa using genome-wide sequence data for seven amphibians	MOLECULAR ECOLOGY	Yes	Level 2: Spatial genomic variation	GBS/RAD/target capture	Wild	Africa	Malawi	35.064	-16.0388	Yes	lat/longs averages from coordinagtes provided in pub	DD	Amphibia	Afrixalus fornasini	Afrixalus fornasini	LC	Global South	9	Switzerland	Global North	Switzerland	Global North	International	0	9	0	NA
85	Barratt, C. D.; Bwong, B. A.; Jehle, R.; Liedtke, H. C.; Nagel, P.; Onstein, R. E.; Portik, D. M.; Streicher, J. W.; Loader, S. P.	2018	Vanishing refuge? Testing the forest refuge hypothesis in coastal East Africa using genome-wide sequence data for seven amphibians	MOLECULAR ECOLOGY	Yes	Level 2: Spatial genomic variation	GBS/RAD/target capture	Wild	Africa	Malawi	35.064	-16.0769	Yes	lat/longs averages from coordinagtes provided in pub	DD	Amphibia	Arthroleptis xenodactyloides	Arthroleptis xenodactyloides	LC	Global South	9	Switzerland	Global North	Switzerland	Global North	International	0	9	0	NA
85	Barratt, C. D.; Bwong, B. A.; Jehle, R.; Liedtke, H. C.; Nagel, P.; Onstein, R. E.; Portik, D. M.; Streicher, J. W.; Loader, S. P.	2018	Vanishing refuge? Testing the forest refuge hypothesis in coastal East Africa using genome-wide sequence data for seven amphibians	MOLECULAR ECOLOGY	Yes	Level 2: Spatial genomic variation	GBS/RAD/target capture	Wild	Africa	Mozambique	38.938	-14.2763	Yes	lat/longs averages from coordinagtes provided in pub	DD	Amphibia	Afrixalus delicatus	Afrixalus delicatus	LC	Global South	9	Switzerland	Global North	Switzerland	Global North	International	0	9	0	NA
85	Barratt, C. D.; Bwong, B. A.; Jehle, R.; Liedtke, H. C.; Nagel, P.; Onstein, R. E.; Portik, D. M.; Streicher, J. W.; Loader, S. P.	2018	Vanishing refuge? Testing the forest refuge hypothesis in coastal East Africa using genome-wide sequence data for seven amphibians	MOLECULAR ECOLOGY	Yes	Level 2: Spatial genomic variation	GBS/RAD/target capture	Wild	Africa	Mozambique	37.392	-15.9026	Yes	lat/longs averages from coordinagtes provided in pub	DD	Amphibia	Afrixalus fornasini	Afrixalus fornasini	LC	Global South	9	Switzerland	Global North	Switzerland	Global North	International	0	9	0	NA
85	Barratt, C. D.; Bwong, B. A.; Jehle, R.; Liedtke, H. C.; Nagel, P.; Onstein, R. E.; Portik, D. M.; Streicher, J. W.; Loader, S. P.	2018	Vanishing refuge? Testing the forest refuge hypothesis in coastal East Africa using genome-wide sequence data for seven amphibians	MOLECULAR ECOLOGY	Yes	Level 2: Spatial genomic variation	GBS/RAD/target capture	Wild	Africa	Mozambique	37.799	-15.1328	Yes	lat/longs averages from coordinagtes provided in pub	DD	Amphibia	Afrixalus sylvaticus	Afrixalus sylvaticus	VU	Global South	9	Switzerland	Global North	Switzerland	Global North	International	0	9	0	NA
85	Barratt, C. D.; Bwong, B. A.; Jehle, R.; Liedtke, H. C.; Nagel, P.; Onstein, R. E.; Portik, D. M.; Streicher, J. W.; Loader, S. P.	2018	Vanishing refuge? Testing the forest refuge hypothesis in coastal East Africa using genome-wide sequence data for seven amphibians	MOLECULAR ECOLOGY	Yes	Level 2: Spatial genomic variation	GBS/RAD/target capture	Wild	Africa	Mozambique	34.265	-18.6788	NO		DD	Amphibia	Leptopelis argenteus	Leptopelis argenteus	LC	Global South	9	Switzerland	Global North	Switzerland	Global North	International	0	9	0	NA
85	Barratt, C. D.; Bwong, B. A.; Jehle, R.; Liedtke, H. C.; Nagel, P.; Onstein, R. E.; Portik, D. M.; Streicher, J. W.; Loader, S. P.	2018	Vanishing refuge? Testing the forest refuge hypothesis in coastal East Africa using genome-wide sequence data for seven amphibians	MOLECULAR ECOLOGY	Yes	Level 2: Spatial genomic variation	GBS/RAD/target capture	Wild	Africa	Mozambique	38.073	-14.577	Yes	lat/longs averages from coordinagtes provided in pub	DD	Amphibia	Leptopelis flavomaculatus	Leptopelis flavomaculatus	LC	Global South	9	Switzerland	Global North	Switzerland	Global North	International	0	9	0	NA
85	Barratt, C. D.; Bwong, B. A.; Jehle, R.; Liedtke, H. C.; Nagel, P.; Onstein, R. E.; Portik, D. M.; Streicher, J. W.; Loader, S. P.	2018	Vanishing refuge? Testing the forest refuge hypothesis in coastal East Africa using genome-wide sequence data for seven amphibians	MOLECULAR ECOLOGY	Yes	Level 2: Spatial genomic variation	GBS/RAD/target capture	Wild	Africa	Tanzania	39.062	-7.17026	Yes	lat/longs averages from coordinagtes provided in pub	DD	Amphibia	Afrixalus delicatus	Afrixalus delicatus	LC	Global South	9	Switzerland	Global North	Switzerland	Global North	International	0	9	0	2.92535
85	Barratt, C. D.; Bwong, B. A.; Jehle, R.; Liedtke, H. C.; Nagel, P.; Onstein, R. E.; Portik, D. M.; Streicher, J. W.; Loader, S. P.	2018	Vanishing refuge? Testing the forest refuge hypothesis in coastal East Africa using genome-wide sequence data for seven amphibians	MOLECULAR ECOLOGY	Yes	Level 2: Spatial genomic variation	GBS/RAD/target capture	Wild	Africa	Tanzania	38.179	-7.32459	Yes	lat/longs averages from coordinagtes provided in pub	DD	Amphibia	Afrixalus fornasini	Afrixalus fornasini	LC	Global South	9	Switzerland	Global North	Switzerland	Global North	International	0	9	0	2.76371
85	Barratt, C. D.; Bwong, B. A.; Jehle, R.; Liedtke, H. C.; Nagel, P.; Onstein, R. E.; Portik, D. M.; Streicher, J. W.; Loader, S. P.	2018	Vanishing refuge? Testing the forest refuge hypothesis in coastal East Africa using genome-wide sequence data for seven amphibians	MOLECULAR ECOLOGY	Yes	Level 2: Spatial genomic variation	GBS/RAD/target capture	Wild	Africa	Tanzania	38.587	-7.00622	Yes	lat/longs averages from coordinagtes provided in pub	DD	Amphibia	Afrixalus sylvaticus	Afrixalus sylvaticus	LC	Global South	9	Switzerland	Global North	Switzerland	Global North	International	0	9	0	2.95
85	Barratt, C. D.; Bwong, B. A.; Jehle, R.; Liedtke, H. C.; Nagel, P.; Onstein, R. E.; Portik, D. M.; Streicher, J. W.; Loader, S. P.	2018	Vanishing refuge? Testing the forest refuge hypothesis in coastal East Africa using genome-wide sequence data for seven amphibians	MOLECULAR ECOLOGY	Yes	Level 2: Spatial genomic variation	GBS/RAD/target capture	Wild	Africa	Tanzania	38.07	-7.6091	Yes	lat/longs averages from coordinagtes provided in pub	DD	Amphibia	Arthroleptis xenodactyloides	Arthroleptis xenodactyloides	LC	Global South	9	Switzerland	Global North	Switzerland	Global North	International	0	9	0	2.57326
85	Barratt, C. D.; Bwong, B. A.; Jehle, R.; Liedtke, H. C.; Nagel, P.; Onstein, R. E.; Portik, D. M.; Streicher, J. W.; Loader, S. P.	2018	Vanishing refuge? Testing the forest refuge hypothesis in coastal East Africa using genome-wide sequence data for seven amphibians	MOLECULAR ECOLOGY	Yes	Level 2: Spatial genomic variation	GBS/RAD/target capture	Wild	Africa	Tanzania	39.407	-10.4489	Yes	lat/longs averages from coordinagtes provided in pub	DD	Amphibia	Leptopelis argenteus	Leptopelis argenteus	LC	Global South	9	Switzerland	Global North	Switzerland	Global North	International	0	9	0	NA
85	Barratt, C. D.; Bwong, B. A.; Jehle, R.; Liedtke, H. C.; Nagel, P.; Onstein, R. E.; Portik, D. M.; Streicher, J. W.; Loader, S. P.	2018	Vanishing refuge? Testing the forest refuge hypothesis in coastal East Africa using genome-wide sequence data for seven amphibians	MOLECULAR ECOLOGY	Yes	Level 2: Spatial genomic variation	GBS/RAD/target capture	Wild	Africa	Tanzania	39.01	-5.95302	Yes	lat/longs averages from coordinagtes provided in pub	DD	Amphibia	Leptopelis concolor	Leptopelis concolor	LC	Global South	9	Switzerland	Global North	Switzerland	Global North	International	0	9	0	3.25451
85	Barratt, C. D.; Bwong, B. A.; Jehle, R.; Liedtke, H. C.; Nagel, P.; Onstein, R. E.; Portik, D. M.; Streicher, J. W.; Loader, S. P.	2018	Vanishing refuge? Testing the forest refuge hypothesis in coastal East Africa using genome-wide sequence data for seven amphibians	MOLECULAR ECOLOGY	Yes	Level 2: Spatial genomic variation	GBS/RAD/target capture	Wild	Africa	Tanzania	38.765	-8.05542	Yes	lat/longs averages from coordinagtes provided in pub	DD	Amphibia	Leptopelis flavomaculatus	Leptopelis flavomaculatus	LC	Global South	9	Switzerland	Global North	Switzerland	Global North	International	0	9	0	2.42743
85	Barratt, C. D.; Bwong, B. A.; Jehle, R.; Liedtke, H. C.; Nagel, P.; Onstein, R. E.; Portik, D. M.; Streicher, J. W.; Loader, S. P.	2018	Vanishing refuge? Testing the forest refuge hypothesis in coastal East Africa using genome-wide sequence data for seven amphibians	MOLECULAR ECOLOGY	Yes	Level 2: Spatial genomic variation	GBS/RAD/target capture	Wild	Africa	Zimbabwe	32.984	-19.892	NO		DD	Amphibia	Arthroleptis xenodactyloides	Arthroleptis xenodactyloides	LC	Global South	9	Switzerland	Global North	Switzerland	Global North	International	0	9	0	NA
87	Barrow, Lisa N.; Lemmon, Alan R.; Lemmon, Emily Moriarty; Leaché, Adam D.	2018	Targeted Sampling and Target Capture: Assessing Phylogeographic Concordance with Genome-wide Data	Systematic biology	Yes	Level 2: Spatial genomic variation	GBS/RAD/target capture	Wild	North America	United States	37.4963	-98.556	Yes	lat/longs averages from coordinagtes provided in pub	DD	Amphibia	Rana blairi	Lithobates blairi	LC	Global North	3	United States of America	Global North	United States of America	Global North	Domestic	3	3	0	3.27222
87	Barrow, Lisa N.; Lemmon, Alan R.; Lemmon, Emily Moriarty; Leaché, Adam D.	2018	Targeted Sampling and Target Capture: Assessing Phylogeographic Concordance with Genome-wide Data	Systematic biology	Yes	Level 2: Spatial genomic variation	GBS/RAD/target capture	Wild	North America	United States	31.241	-84.0073	Yes	lat/longs averages from coordinagtes provided in pub	DD	Amphibia	Hyla cinerea	Dryophytes cinereus	LC	Global North	3	United States of America	Global North	United States of America	Global North	Domestic	3	3	0	2.25556
87	Barrow, Lisa N.; Lemmon, Alan R.; Lemmon, Emily Moriarty; Leaché, Adam D.	2018	Targeted Sampling and Target Capture: Assessing Phylogeographic Concordance with Genome-wide Data	Systematic biology	Yes	Level 2: Spatial genomic variation	GBS/RAD/target capture	Wild	North America	United States	26.5994	-81.341	NO		DD	Amphibia	Anaxyrus quercicus	Anaxyrus quercicus	LC	Global North	3	United States of America	Global North	United States of America	Global North	Domestic	3	3	0	1.94896
87	Barrow, Lisa N.; Lemmon, Alan R.; Lemmon, Emily Moriarty; Leaché, Adam D.	2018	Targeted Sampling and Target Capture: Assessing Phylogeographic Concordance with Genome-wide Data	Systematic biology	Yes	Level 2: Spatial genomic variation	GBS/RAD/target capture	Wild	North America	United States	31.1871	-84.0251	Yes	lat/longs averages from coordinagtes provided in pub	DD	Amphibia	Rana sphenocephala	Lithobates sphenocephalus	LC	Global North	3	United States of America	Global North	United States of America	Global North	Domestic	3	3	0	2.25556
87	Barrow, Lisa N.; Lemmon, Alan R.; Lemmon, Emily Moriarty; Leaché, Adam D.	2018	Targeted Sampling and Target Capture: Assessing Phylogeographic Concordance with Genome-wide Data	Systematic biology	Yes	Level 2: Spatial genomic variation	GBS/RAD/target capture	Wild	North America	United States	30.3012	-83.3667	Yes	lat/longs averages from coordinagtes provided in pub	DD	Amphibia	Hyla squirella	Dryophytes squirellus	LC	Global North	3	United States of America	Global North	United States of America	Global North	Domestic	3	3	0	2.16111
87	Barrow, Lisa N.; Lemmon, Alan R.; Lemmon, Emily Moriarty; Leaché, Adam D.	2018	Targeted Sampling and Target Capture: Assessing Phylogeographic Concordance with Genome-wide Data	Systematic biology	Yes	Level 2: Spatial genomic variation	GBS/RAD/target capture	Wild	North America	United States	31.2456	-84.0207	Yes	lat/longs averages from coordinagtes provided in pub	DD	Amphibia	Anaxyrus terrestris	Anaxyrus terrestris	LC	Global North	3	United States of America	Global North	United States of America	Global North	Domestic	3	3	0	2.25556
94	Bassitta, M.; Brown, R. P.; Pérez-Cembranos, A.; Pérez-Mellado, V.; Castro, J. A.; Picornell, A.; Ramon, C.	2021	Genomic signatures of drift and selection driven by predation and human pressure in an insular lizard	SCIENTIFIC REPORTS	Yes	Level 3: Functional Variation - global change	GBS/RAD/target capture	Wild	Europe	Spain	39.6917	3.01304	Yes	lat/long from Google Maps for Mallorca, Spain	DD	Reptilia	Podarcis lilfordi	Podarcis lilfordi	NT	Global North	7	Spain	Global North	Spain	Global North	International	6	7	0	1.92639
97	Bedoya, A. M.; Leaché, A. D.	2021	Characterization of a pericentric inversion in plateau fence lizards (Sceloporus tristichus): evidence from chromosome-scale genomes	G3-GENES GENOMES GENETICS	Yes	Level 2: Spatial genomic variation	Whole genome	Wild	North America	United States	35.5235	-110.3	Yes	lat/long from Google Maps for "centroid" of Navajo County, AZ	DD	Reptilia	Sceloporus tristichus	Sceloporus tristichus	NA	Global North	2	United States of America	Global North	United States of America	Global North	Domestic	2	2	0	3.19653
97	Bedoya, A. M.; Leaché, A. D.	2021	Characterization of a pericentric inversion in plateau fence lizards (Sceloporus tristichus): evidence from chromosome-scale genomes	G3-GENES GENOMES GENETICS	Yes	Level 2: Spatial genomic variation	GBS/RAD/target capture	Wild	North America	United States	37.0398	-110.005	Yes	lat/long from Google Maps for Colorado Plateau, USA	DD	Reptilia	Sceloporus tristichus	Sceloporus tristichus	NA	Global North	2	United States of America	Global North	United States of America	Global North	Domestic	2	2	0	3.27083
98	Beer, M. A.; Kane, R. A.; Micheletti, S. J.; Kozakiewicz, C. P.; Storfer, A.	2022	Landscape genomics of the streamside salamander: Implications for species management in the face of environmental change	EVOLUTIONARY APPLICATIONS	Yes	Level 4: Functional Variation - climate change	GBS/RAD/target capture	Wild	North America	United States	38.208	-85.1606	Yes	lat/long averaged from sampling sites	DD	Amphibia	Ambystoma barbouri	Ambystoma barbouri	LC	Global North	5	United States of America	Global North	United States of America	Global North	Domestic	5	5	0	2.88281
100	Bell, R. C.; Drewes, R. C.; Zamudio, K. R.	2015	Reed frog diversification in the Gulf of Guinea: Overseas dispersal, the progression rule, and in situ speciation	EVOLUTION	Yes	Level 2: Spatial genomic variation	GBS/RAD/target capture	Wild	Africa	Sao Tome and Principe	0.228516	6.59111	Yes	lat/long from Google Maps from Sao Tome	DD	Amphibia	Hyperolius thomensis	Hyperolius thomensis	EN	Global South	3	United States of America	Global North	United States of America	Global North	Domestic	0	3	0	1.46615
100	Bell, R. C.; Drewes, R. C.; Zamudio, K. R.	2015	Reed frog diversification in the Gulf of Guinea: Overseas dispersal, the progression rule, and in situ speciation	EVOLUTION	Yes	Level 2: Spatial genomic variation	GBS/RAD/target capture	Wild	Africa	Sao Tome and Principe	0.228516	6.59111	Yes	lat/long from Google Maps from Sao Tome	DD	Amphibia	Hyperolius molleri	Hyperolius molleri	LC	Global South	3	United States of America	Global North	United States of America	Global North	Domestic	0	3	0	1.46615
101	Bell, R. C.; Irian, C. G.	2019	Phenotypic and genetic divergence in reed frogs across a mosaic hybrid zone on Sao Tome Island	BIOLOGICAL JOURNAL OF THE LINNEAN SOCIETY	Yes	Level 2: Spatial genomic variation	GBS/RAD/target capture	Wild	Africa	Sao Tome and Principe	0.228516	6.59111	Yes	lat/long from Google Maps from Sao Tome	DD	Amphibia	Hyperolius thomensis	Hyperolius thomensis	EN	Global South	2	United States of America	Global North	United States of America	Global North	Domestic	0	2	0	1.46615
101	Bell, R. C.; Irian, C. G.	2019	Phenotypic and genetic divergence in reed frogs across a mosaic hybrid zone on Sao Tome Island	BIOLOGICAL JOURNAL OF THE LINNEAN SOCIETY	Yes	Level 2: Spatial genomic variation	GBS/RAD/target capture	Wild	Africa	Sao Tome and Principe	0.228516	6.59111	Yes	lat/long from Google Maps from Sao Tome	DD	Amphibia	Hyperolius molleri	Hyperolius molleri	LC	Global South	2	United States of America	Global North	United States of America	Global North	Domestic	0	2	0	1.46615
106	Bentley, B. P.; Carrasco-Valenzuela, T.; Ramos, E. K. S.; Pawar, H.; Arantes, L. S.; Alexander, A.; Banerjee, S. M.; Masterson, P.; Kuhlwilm, M.; Pippel, M.; Mountcastle, J.; Haase, B.; Uliano-Silva, M.; Formenti, G.; Howe, K.; Chow, W.; Tracey, A.; Sims, Y.; Pelan, S.; Wood, J.; Yetsko, K.; Perrault, J. R.; Stewart, K.; Benson, S. R.; Levy, Y.; Todd, E.; Shaffer, H. B.; Scott, P.; Henen, B. T.; …	2023	Divergent sensory and immune gene evolution in sea turtles with contrasting demographic and life histories	PROCEEDINGS OF THE NATIONAL ACADEMY OF SCIENCES OF THE UNITED STATES OF AMERICA	Yes	Level 1: General genomic resources	Whole genome	Wild	Asia	Israel	32.3963	34.8687	Yes	lat/long from Google Maps for Israel National Sea Turtle Rescue Centre	DD	Reptilia	Chelonia mydas	Chelonia mydas	EN	Global North	47	United States of America	Global North	United States of America	Global North	International	22	47	0	2.31094
106	Bentley, B. P.; Carrasco-Valenzuela, T.; Ramos, E. K. S.; Pawar, H.; Arantes, L. S.; Alexander, A.; Banerjee, S. M.; Masterson, P.; Kuhlwilm, M.; Pippel, M.; Mountcastle, J.; Haase, B.; Uliano-Silva, M.; Formenti, G.; Howe, K.; Chow, W.; Tracey, A.; Sims, Y.; Pelan, S.; Wood, J.; Yetsko, K.; Perrault, J. R.; Stewart, K.; Benson, S. R.; Levy, Y.; Todd, E.; Shaffer, H. B.; Scott, P.; Henen, B. T.; …	2023	Divergent sensory and immune gene evolution in sea turtles with contrasting demographic and life histories	PROCEEDINGS OF THE NATIONAL ACADEMY OF SCIENCES OF THE UNITED STATES OF AMERICA	Yes	Level 1: General genomic resources	Whole genome	Wild	North America	United States	36.6018	-121.891	Yes	lat/long from Google Maps for Monterey	DD	Reptilia	Dermochelys coriacea	Dermochelys coriacea	VU	Global North	47	United States of America	Global North	United States of America	Global North	International	22	47	0	NA
106	Bentley, B. P.; Carrasco-Valenzuela, T.; Ramos, E. K. S.; Pawar, H.; Arantes, L. S.; Alexander, A.; Banerjee, S. M.; Masterson, P.; Kuhlwilm, M.; Pippel, M.; Mountcastle, J.; Haase, B.; Uliano-Silva, M.; Formenti, G.; Howe, K.; Chow, W.; Tracey, A.; Sims, Y.; Pelan, S.; Wood, J.; Yetsko, K.; Perrault, J. R.; Stewart, K.; Benson, S. R.; Levy, Y.; Todd, E.; Shaffer, H. B.; Scott, P.; Henen, B. T.; …	2023	Divergent sensory and immune gene evolution in sea turtles with contrasting demographic and life histories	PROCEEDINGS OF THE NATIONAL ACADEMY OF SCIENCES OF THE UNITED STATES OF AMERICA	Yes	Level 1: General genomic resources	RNASeq	Wild	North America	United States	34.2792	-77.8476	Yes	lat/long from average of localities provided in publication and used Google Maps to locate point on nearest land area of US	DD	Reptilia	Dermochelys coriacea	Dermochelys coriacea	VU	Global North	47	United States of America	Global North	United States of America	Global North	International	22	47	0	2.2401
106	Bentley, B. P.; Carrasco-Valenzuela, T.; Ramos, E. K. S.; Pawar, H.; Arantes, L. S.; Alexander, A.; Banerjee, S. M.; Masterson, P.; Kuhlwilm, M.; Pippel, M.; Mountcastle, J.; Haase, B.; Uliano-Silva, M.; Formenti, G.; Howe, K.; Chow, W.; Tracey, A.; Sims, Y.; Pelan, S.; Wood, J.; Yetsko, K.; Perrault, J. R.; Stewart, K.; Benson, S. R.; Levy, Y.; Todd, E.; Shaffer, H. B.; Scott, P.; Henen, B. T.; …	2023	Divergent sensory and immune gene evolution in sea turtles with contrasting demographic and life histories	PROCEEDINGS OF THE NATIONAL ACADEMY OF SCIENCES OF THE UNITED STATES OF AMERICA	Yes	Level 1: General genomic resources	RNASeq	Wild	North America	United States	34.2792	-77.8476	Yes	lat/long from average of localities provided in publication and used Google Maps to locate point on nearest land area of US	DD	Reptilia	Chelonia mydas	Chelonia mydas	EN	Global North	47	United States of America	Global North	United States of America	Global North	International	22	47	0	2.2401
107	Bentley, Blair P.; Haas, Brian J.; Tedeschi, Jamie N.; Berry, Oliver	2017	Loggerhead sea turtle embryos (Caretta caretta) regulate expression of stress response and developmental genes when exposed to a biologically realistic heat stress	Molecular ecology	Yes	Level 5: Adaptive Potential - climate change	RNASeq	Wild	Oceania	Australia	-25.4999	112.993	Yes	lat/long provided for sampling site, converted from DMS	DD	Reptilia	Caretta caretta	Caretta caretta	VU	Global North	4	Australia	Global North	Australia	Global North	International	3	4	0	NA
108	Beranek, C. T.; Clulow, J.; Mahony, M.	2021	Genetic evidence for polyandry in the threatened green and golden bell frog	GENETICA	Yes	Level 1: General genomic resources	GBS/RAD/target capture	Wild	Oceania	Australia	-32.8667	151.742	NO	lat/long provided for sampling site, converted from DM	DD	Amphibia	Litoria aurea	Litoria aurea	NT	Global North	3	Australia	Global North	Australia	Global North	Domestic	3	3	0	1.87587
110	Bernardo, P. H.; Sánchez-Ramírez, S.; Sánchez-Pacheco, S. J.; Alvarez-Castañeda, S. T.; Aguilera-Miller, E. F.; Mendez-de la Cruz, F. R.; Murphy, R. W.	2019	Extreme mito-nuclear discordance in a peninsular lizard: the role of drift, selection, and climate	HEREDITY	Yes	Level 2: Spatial genomic variation	GBS/RAD/target capture	Wild	North America	Mexico	23.7249	-110.494	Yes	lat/long averaged from coordinates provided	DD	Reptilia	Urosaurus nigricaudus	Urosaurus nigricaudus	LC	Global South	7	Canada	Global North	Canada	Global North	International	3	4	3	1.88142
112	Bertola, L. V.; Higgie, M.; Zenger, K. R.; Hoskin, C. J.	2023	Conservation genomics reveals fine-scale population structuring and recent declines in the Critically Endangered Australian Kuranda Treefrog	CONSERVATION GENETICS	Yes	Level 2: Spatial genomic variation	GBS/RAD/target capture	Wild	Oceania	Australia	-16.8334	145.628	Yes	lat/long from Google Maps for Jumrum Creek	DD	Amphibia	Litoria myola	Litoria myola	CR	Global North	4	Australia	Global North	Australia	Global North	Domestic	4	4	0	1.59479
118	Biello, R.; Zampiglia, M.; Fuselli, S.; Fabbri, G.; Bisconti, R.; Chiocchio, A.; Mazzotti, S.; Trucchi, E.; Canestrelli, D.; Bertorelle, G.	2022	From STRs to SNPs via ddRAD-seq: Geographic assignment of confiscated tortoises at reduced costs	EVOLUTIONARY APPLICATIONS	Yes	Level 2: Spatial genomic variation	GBS/RAD/target capture	Wild	Europe	Greece	39.4095	22.6362	Yes	lat/long from Google Maps for Greece	DD	Reptilia	Testudo hermanni	Testudo hermanni	VU	Global North	10	Italy	Global North	Italy	Global North	Domestic	10	10	0	3.17135
118	Biello, R.; Zampiglia, M.; Fuselli, S.; Fabbri, G.; Bisconti, R.; Chiocchio, A.; Mazzotti, S.; Trucchi, E.; Canestrelli, D.; Bertorelle, G.	2022	From STRs to SNPs via ddRAD-seq: Geographic assignment of confiscated tortoises at reduced costs	EVOLUTIONARY APPLICATIONS	Yes	Level 2: Spatial genomic variation	GBS/RAD/target capture	Wild	Europe	Italy	43.1063	12.5504	Yes	lat/long from Google Maps for Italy	DD	Reptilia	Testudo hermanni	Testudo hermanni	VU	Global North	10	Italy	Global North	Italy	Global North	Domestic	10	10	0	3.15955
121	Biggar, K. K.; Zhang, J.; Storey, K. B.	2019	Navigating oxygen deprivation: liver transcriptomic responses of the red eared slider turtle to environmental anoxia	PEERJ	Yes	Level 1: General genomic resources	RNASeq	Captive	NA	NA	NA	NA	NA	NA	NA	Reptilia	Trachemys scripta	Trachemys scripta	LC								NA			NA
122	Birol, I.; Behsaz, B.; Hammond, S. A.; Kucuk, E.; Veldhoen, N.; Helbing, C. C.	2015	De novo Transcriptome Assemblies of Rana (Lithobates) catesbeiana and Xenopus laevis Tadpole Livers for Comparative Genomics without Reference Genomes	PLOS ONE	Yes	Level 1: General genomic resources	RNASeq	Wild	North America	Canada	48.4277	-123.365	Yes	lat/long from Google maps Victoria, BC, Canada	DD	Amphibia	Rana catesbeiana	Aquarana catesbeianus	LC	Global North	6	Canada	Global North	Canada	Global North	Domestic	6	6	0	2.59601
122	Birol, I.; Behsaz, B.; Hammond, S. A.; Kucuk, E.; Veldhoen, N.; Helbing, C. C.	2015	De novo Transcriptome Assemblies of Rana (Lithobates) catesbeiana and Xenopus laevis Tadpole Livers for Comparative Genomics without Reference Genomes	PLOS ONE	Yes	Level 1: General genomic resources	RNASeq	Captive	NA	NA	NA	NA	NA	NA	NA	Amphibia	Xenopus laevis	Xenopus laevis	LC								NA			NA
125	Bishop, A. P.; Westeen, E. P.; Yuan, M. L.; Escalona, M.; Beraut, E.; Fairbairn, C.; Marimuthu, M. P. A.; Nguyen, O.; Chumchim, N.; Toffelmier, E.; Fisher, R. N.; Shaffer, H. B.; Wang, I. J.	2023	Assembly of the largest squamate reference genome to date: The western fence lizard, Sceloporus occidentalis	JOURNAL OF HEREDITY	Yes	Level 1: General genomic resources	Whole genome	Wild	North America	United States	37.7264	-119.39	NO		DD	Reptilia	Sceloporus occidentalis	Sceloporus occidentalis	LC	Global North	13	United States of America	Global North	United States of America	Global North	Domestic	13	13	0	2.93073
127	Bista, B.; Wu, Z. Q.; Literman, R.; Valenzuela, N.	2021	Thermosensitive sex chromosome dosage compensation in ZZ/ZW softshell turtles, Apalone spinifera	PHILOSOPHICAL TRANSACTIONS OF THE ROYAL SOCIETY B-BIOLOGICAL SCIENCES	Yes	Level 1: General genomic resources	RNASeq	Captive	NA	NA	NA	NA	NA	NA	NA	Reptilia	Apalone spinifera	Apalone spinifera	LC								NA			NA
128	Blackburn, N. B.; Leandro, A. C.; Nahvi, N.; Devlin, M. A.; Leandro, M.; Escobedo, I. M.; Peralta, J. M.; George, J.; Stacy, B. A.; deMaar, T. W.; Blangero, J.; Keniry, M.; Curran, J. E.	2021	Transcriptomic Profiling of Fibropapillomatosis in Green Sea Turtles (Chelonia mydas) From South Texas	FRONTIERS IN IMMUNOLOGY	Yes	Level 1: General genomic resources	RNASeq	Wild	North America	United States	26.1371	-97.1737	Yes	lat/long from Google Maps for Sea Turtle INc., South Padre Island	DD	Reptilia	Chelonia mydas	Chelonia mydas	EN	Global North	13	United States of America	Global North	United States of America	Global North	Domestic	13	13	0	NA	they used this genome that we do not have the pub for in our db: https://www.nature.com/articles/ng.2615
130	Blais, B. R.; Smith, B. E.; Placyk, J. S.; Casper, G. S.; Spellman, G. M.	2021	Phylogeography of the smooth greensnake, Opheodrys vernalis (Squamata: Colubridae): divergent lineages and variable demographics in a widely distributed yet enigmatic species	BIOLOGICAL JOURNAL OF THE LINNEAN SOCIETY	Yes	Level 2: Spatial genomic variation	GBS/RAD/target capture	Wild	North America	Canada	53.9292	-91.8615	Yes	lat/long average from Google Maps coordinates for Manitoba and Ontario, Canada	DD	Reptilia	Opheodrys vernalis	Opheodrys vernalis	LC	Global North	5	United States of America	Global North	United States of America	Global North	Domestic	5	5	0	3.65295
130	Blais, B. R.; Smith, B. E.; Placyk, J. S.; Casper, G. S.; Spellman, G. M.	2021	Phylogeography of the smooth greensnake, Opheodrys vernalis (Squamata: Colubridae): divergent lineages and variable demographics in a widely distributed yet enigmatic species	BIOLOGICAL JOURNAL OF THE LINNEAN SOCIETY	Yes	Level 2: Spatial genomic variation	GBS/RAD/target capture	Wild	North America	United States	41.5996	-90.6013	Yes	lat/long average from Google Maps for states sampled	DD	Reptilia	Opheodrys vernalis	Opheodrys vernalis	LC	Global North	5	United States of America	Global North	United States of America	Global North	Domestic	5	5	0	3.21372
131	Bo, Zhao; Yang, Gao; Qibin, Yao; Xiaoxin, Dai; Zhangjie, Chu; Zhen, Tao; Yi, Mu	2020	Pelodiscus sinensis embryos infected with Aeromonas hydrophila show higher survival rates than infected Mauremys reevesiis embryos	Aquaculture	Yes	Level 3: Functional Variation - global change	RNASeq	Captive	NA	NA	NA	NA	NA	NA	NA	Reptilia	Pelodiscus sinensis	Pelodiscus sinensis	VU								NA			NA
131	Bo, Zhao; Yang, Gao; Qibin, Yao; Xiaoxin, Dai; Zhangjie, Chu; Zhen, Tao; Yi, Mu	2020	Pelodiscus sinensis embryos infected with Aeromonas hydrophila show higher survival rates than infected Mauremys reevesiis embryos	Aquaculture	Yes	Level 3: Functional Variation - global change	RNASeq	Captive	NA	NA	NA	NA	NA	NA	NA	Reptilia	Mauremys reevesii	Mauremys reevesii	EN								NA			NA
132	Bock, D. G.; Baeckens, S.; Kolbe, J. J.; Losos, J. B.	2023	When adaptation is slowed down: Genomic analysis of evolutionary stasis in thermal tolerance during biological invasion in a novel climate	MOLECULAR ECOLOGY	Yes	Level 4: Functional Variation - climate change	GBS/RAD/target capture	Wild	North America	Cuba	22.4507	-80.9899	Yes	averaged from coordinates provided in pub	DD	Reptilia	Anolis sagrei	Anolis sagrei	LC	Global South	4	United States of America	Global North	United States of America	Global North	Domestic	4	4	0	1.89757
132	Bock, D. G.; Baeckens, S.; Kolbe, J. J.; Losos, J. B.	2023	When adaptation is slowed down: Genomic analysis of evolutionary stasis in thermal tolerance during biological invasion in a novel climate	MOLECULAR ECOLOGY	Yes	Level 4: Functional Variation - climate change	GBS/RAD/target capture	Wild	North America	United States	28.0925	-81.6926	Yes	averaged from coordinates provided in pub	DD	Reptilia	Anolis sagrei	Anolis sagrei	LC	Global North	4	United States of America	Global North	United States of America	Global North	Domestic	4	4	0	2.11458
133	Bock, D. G.; Baeckens, S.; Pita-Aquino, J. N.; Chejanovski, Z. A.; Michaelides, S. N.; Muralidhar, P.; Lapiedra, O.; Park, S.; Menke, D. B.; Geneva, A. J.; Losos, J. B.; Kolbe, J. J.	2021	Changes in selection pressure can facilitate hybridization during biological invasion in a Cuban lizard	PROCEEDINGS OF THE NATIONAL ACADEMY OF SCIENCES OF THE UNITED STATES OF AMERICA	Yes	Level 2: Spatial genomic variation	GBS/RAD/target capture	Wild	North America	Cuba	22.2926	-80.7548	Yes	averaged from coordinates provided in pub	DD	Reptilia	Anolis sagrei	Anolis sagrei	LC	Global South	12	United States of America	Global North	United States of America	Global North	International	9	12	0	1.90868
133	Bock, D. G.; Baeckens, S.; Pita-Aquino, J. N.; Chejanovski, Z. A.; Michaelides, S. N.; Muralidhar, P.; Lapiedra, O.; Park, S.; Menke, D. B.; Geneva, A. J.; Losos, J. B.; Kolbe, J. J.	2021	Changes in selection pressure can facilitate hybridization during biological invasion in a Cuban lizard	PROCEEDINGS OF THE NATIONAL ACADEMY OF SCIENCES OF THE UNITED STATES OF AMERICA	Yes	Level 2: Spatial genomic variation	GBS/RAD/target capture	Wild	North America	Bahamas	26.4237	-77.042	Yes	averaged from coordinates provided in pub	DD	Reptilia	Anolis sagrei	Anolis sagrei	LC	Global South	12	United States of America	Global North	United States of America	Global North	International	9	12	0	NA
133	Bock, D. G.; Baeckens, S.; Pita-Aquino, J. N.; Chejanovski, Z. A.; Michaelides, S. N.; Muralidhar, P.; Lapiedra, O.; Park, S.; Menke, D. B.; Geneva, A. J.; Losos, J. B.; Kolbe, J. J.	2021	Changes in selection pressure can facilitate hybridization during biological invasion in a Cuban lizard	PROCEEDINGS OF THE NATIONAL ACADEMY OF SCIENCES OF THE UNITED STATES OF AMERICA	Yes	Level 2: Spatial genomic variation	GBS/RAD/target capture	Wild	North America	Cayman Islands	19.2837	-81.3892	Yes	averaged from coordinates provided in pub	DD	Reptilia	Anolis sagrei	Anolis sagrei	LC	Global South	12	United States of America	Global North	United States of America	Global North	International	9	12	0	1.66493	Grand Cayman Island which is a british overseas territory, noted as Cayman Islands following UNCTAD
133	Bock, D. G.; Baeckens, S.; Pita-Aquino, J. N.; Chejanovski, Z. A.; Michaelides, S. N.; Muralidhar, P.; Lapiedra, O.; Park, S.; Menke, D. B.; Geneva, A. J.; Losos, J. B.; Kolbe, J. J.	2021	Changes in selection pressure can facilitate hybridization during biological invasion in a Cuban lizard	PROCEEDINGS OF THE NATIONAL ACADEMY OF SCIENCES OF THE UNITED STATES OF AMERICA	Yes	Level 2: Spatial genomic variation	GBS/RAD/target capture	Wild	North America	United States	28.1156	-82.6471	Yes	averaged from coordinates provided in pub	DD	Reptilia	Anolis sagrei	Anolis sagrei	LC	Global North	12	United States of America	Global North	United States of America	Global North	International	9	12	0	2.11562
142	Booker, W. W.; Gerhardt, H. C.; Lemmon, A. R.; Ptacek, M. B.; Hassinger, A. T. B.; Schul, J.; Lemmon, E. M.	2022	The Complex History of Genome Duplication and Hybridization in North American Gray Treefrogs	MOLECULAR BIOLOGY AND EVOLUTION	Yes	Level 2: Spatial genomic variation	GBS/RAD/target capture	Wild	North America	United States	32.0054	-81.122	NO		DD	Amphibia	Hyla femoralis	Dryophytes femoralis	LC	Global North	7	United States of America	Global North	United States of America	Global North	Domestic	7	7	0	2.18976
142	Booker, W. W.; Gerhardt, H. C.; Lemmon, A. R.; Ptacek, M. B.; Hassinger, A. T. B.; Schul, J.; Lemmon, E. M.	2022	The Complex History of Genome Duplication and Hybridization in North American Gray Treefrogs	MOLECULAR BIOLOGY AND EVOLUTION	Yes	Level 2: Spatial genomic variation	GBS/RAD/target capture	Wild	North America	United States	36.34	-88.23	Yes	averaged from coordinates provided in pub	DD	Amphibia	Hyla chrysoscelis	Dryophytes chrysoscelis	LC	Global North	7	United States of America	Global North	United States of America	Global North	Domestic	7	7	0	2.68403
142	Booker, W. W.; Gerhardt, H. C.; Lemmon, A. R.; Ptacek, M. B.; Hassinger, A. T. B.; Schul, J.; Lemmon, E. M.	2022	The Complex History of Genome Duplication and Hybridization in North American Gray Treefrogs	MOLECULAR BIOLOGY AND EVOLUTION	Yes	Level 2: Spatial genomic variation	GBS/RAD/target capture	Wild	North America	United States	34.9683	-96.8366	Yes	averaged from coordinates provided in pub	DD	Amphibia	Hyla arenicolor	Dryophytes arenicolor	LC	Global North	7	United States of America	Global North	United States of America	Global North	Domestic	7	7	0	3.06701
142	Booker, W. W.; Gerhardt, H. C.; Lemmon, A. R.; Ptacek, M. B.; Hassinger, A. T. B.; Schul, J.; Lemmon, E. M.	2022	The Complex History of Genome Duplication and Hybridization in North American Gray Treefrogs	MOLECULAR BIOLOGY AND EVOLUTION	Yes	Level 2: Spatial genomic variation	GBS/RAD/target capture	Wild	North America	United States	32.4318	-88.687	Yes	averaged from coordinates provided in pub	DD	Amphibia	Hyla avivoca	Dryophytes avivoca	LC	Global North	7	United States of America	Global North	United States of America	Global North	Domestic	7	7	0	2.42049
142	Booker, W. W.; Gerhardt, H. C.; Lemmon, A. R.; Ptacek, M. B.; Hassinger, A. T. B.; Schul, J.; Lemmon, E. M.	2022	The Complex History of Genome Duplication and Hybridization in North American Gray Treefrogs	MOLECULAR BIOLOGY AND EVOLUTION	Yes	Level 2: Spatial genomic variation	GBS/RAD/target capture	Wild	North America	United States	39.14	-85.32	Yes	averaged from coordinates provided in pub	DD	Amphibia	Hyla versicolor	Dryophytes versicolor	LC	Global North	7	United States of America	Global North	United States of America	Global North	Domestic	7	7	0	2.9
147	Bourgeois, Y.; Boissinot, S.	2019	Selection at behavioural, developmental and metabolic genes is associated with the northward expansion of a successful tropical colonizer	MOLECULAR ECOLOGY	Yes	Level 1: General genomic resources	Whole genome	Wild	North America	United States	30.3617	-82.8977	Yes	averaged from coordinates provided in pub	DD	Reptilia	Anolis carolinensis	Anolis carolinensis	LC	Global North	2	United Arab Emirates	Global South	United Arab Emirates	Global South	Domestic	0	0	2	2.16806
148	Bourgeois, Y.; Ruggiero, R. P.; Manthey, J. D.; Boissinot, S.	2019	Recent Secondary Contacts, Linked Selection, and Variable Recombination Rates Shape Genomic Diversity in the Model Species Anolis carolinensis	GENOME BIOLOGY AND EVOLUTION	Yes	Level 2: Spatial genomic variation	Whole genome	Wild	North America	Cuba	21.6088	-78.9272	Yes	lat/long from Google Maps for Cuba, no coordinates provided in pub	DD	Reptilia	Anolis allisoni	Anolis allisoni	LC	Global South	4	United Arab Emirates	Global South	United Arab Emirates	Global South	Domestic	0	0	4	1.91476
148	Bourgeois, Y.; Ruggiero, R. P.; Manthey, J. D.; Boissinot, S.	2019	Recent Secondary Contacts, Linked Selection, and Variable Recombination Rates Shape Genomic Diversity in the Model Species Anolis carolinensis	GENOME BIOLOGY AND EVOLUTION	Yes	Level 2: Spatial genomic variation	Whole genome	Wild	North America	Cuba	21.6088	-78.9272	Yes	lat/long from Google Maps for Cuba, no coordinates provided in pub	DD	Reptilia	Anolis porcatus	Anolis porcatus	LC	Global South	4	United Arab Emirates	Global South	United Arab Emirates	Global South	Domestic	0	0	4	1.91476
148	Bourgeois, Y.; Ruggiero, R. P.; Manthey, J. D.; Boissinot, S.	2019	Recent Secondary Contacts, Linked Selection, and Variable Recombination Rates Shape Genomic Diversity in the Model Species Anolis carolinensis	GENOME BIOLOGY AND EVOLUTION	Yes	Level 2: Spatial genomic variation	Whole genome	Wild	North America	United States	29.7777	-82.2021	Yes	averaged from coordinates provided in pub	DD	Reptilia	Anolis carolinensis	Anolis carolinensis	LC	Global North	4	United Arab Emirates	Global South	United Arab Emirates	Global South	Domestic	0	0	4	2.1566
150	Bouzid, N. M.; Archie, J. W.; Anderson, R. A.; Grummer, J. A.; Leaché, A. D.	2022	Evidence for ephemeral ring species formation during the diversification history of western fence lizards (Sceloporus occidentalis)	MOLECULAR ECOLOGY	Yes	Level 2: Spatial genomic variation	GBS/RAD/target capture	Wild	North America	United States	39.0713	-118.85	Yes	averaged from coordinates provided in pub	DD	Reptilia	Sceloporus occidentalis	Sceloporus occidentalis	LC	Global North	5	United States of America	Global North	United States of America	Global North	International	4	5	0	2.87847
153	Bragg, J. G.; Potter, S.; Silva, A. C. A.; Hoskin, C. J.; Bai, B. Y. H.; Moritz, C.	2018	Phylogenomics of a rapid radiation: the Australian rainbow skinks	BMC EVOLUTIONARY BIOLOGY	Yes	Level 1: General genomic resources	GBS/RAD/target capture	Wild	Oceania	Australia	-25.1098	134.375	Yes	no locality specifics provided in publication. lat/long from Google maps point for Australia	DD	Reptilia	Pygmaeascincus timlowi	Pygmaeascincus timlowi	LC	Global North	6	Australia	Global North	Australia	Global North	International	5	6	0	1.87309
153	Bragg, J. G.; Potter, S.; Silva, A. C. A.; Hoskin, C. J.; Bai, B. Y. H.; Moritz, C.	2018	Phylogenomics of a rapid radiation: the Australian rainbow skinks	BMC EVOLUTIONARY BIOLOGY	Yes	Level 1: General genomic resources	GBS/RAD/target capture	Wild	Oceania	Australia	-25.1098	134.375	Yes	no locality specifics provided in publication. lat/long from Google maps point for Australia	DD	Reptilia	Lygisaurus zuma	Lygisaurus zuma	LC	Global North	6	Australia	Global North	Australia	Global North	International	5	6	0	1.87309
153	Bragg, J. G.; Potter, S.; Silva, A. C. A.; Hoskin, C. J.; Bai, B. Y. H.; Moritz, C.	2018	Phylogenomics of a rapid radiation: the Australian rainbow skinks	BMC EVOLUTIONARY BIOLOGY	Yes	Level 1: General genomic resources	GBS/RAD/target capture	Wild	Oceania	Australia	-25.1098	134.375	Yes	no locality specifics provided in publication. lat/long from Google maps point for Australia	DD	Reptilia	Lygisaurus tanneri	Lygisaurus tanneri	LC	Global North	6	Australia	Global North	Australia	Global North	International	5	6	0	1.87309
153	Bragg, J. G.; Potter, S.; Silva, A. C. A.; Hoskin, C. J.; Bai, B. Y. H.; Moritz, C.	2018	Phylogenomics of a rapid radiation: the Australian rainbow skinks	BMC EVOLUTIONARY BIOLOGY	Yes	Level 1: General genomic resources	GBS/RAD/target capture	Wild	Oceania	Australia	-25.1098	134.375	Yes	no locality specifics provided in publication. lat/long from Google maps point for Australia	DD	Reptilia	Lygisaurus sesbrauna	Lygisaurus sesbrauna	LC	Global North	6	Australia	Global North	Australia	Global North	International	5	6	0	1.87309
153	Bragg, J. G.; Potter, S.; Silva, A. C. A.; Hoskin, C. J.; Bai, B. Y. H.; Moritz, C.	2018	Phylogenomics of a rapid radiation: the Australian rainbow skinks	BMC EVOLUTIONARY BIOLOGY	Yes	Level 1: General genomic resources	GBS/RAD/target capture	Wild	Oceania	Australia	-25.1098	134.375	Yes	no locality specifics provided in publication. lat/long from Google maps point for Australia	DD	Reptilia	Lygisaurus rococo	Lygisaurus rococo	LC	Global North	6	Australia	Global North	Australia	Global North	International	5	6	0	1.87309
153	Bragg, J. G.; Potter, S.; Silva, A. C. A.; Hoskin, C. J.; Bai, B. Y. H.; Moritz, C.	2018	Phylogenomics of a rapid radiation: the Australian rainbow skinks	BMC EVOLUTIONARY BIOLOGY	Yes	Level 1: General genomic resources	GBS/RAD/target capture	Wild	Oceania	Australia	-25.1098	134.375	Yes	no locality specifics provided in publication. lat/long from Google maps point for Australia	DD	Reptilia	Lygisaurus parrhasius	Lygisaurus parrhasius	LC	Global North	6	Australia	Global North	Australia	Global North	International	5	6	0	1.87309
153	Bragg, J. G.; Potter, S.; Silva, A. C. A.; Hoskin, C. J.; Bai, B. Y. H.; Moritz, C.	2018	Phylogenomics of a rapid radiation: the Australian rainbow skinks	BMC EVOLUTIONARY BIOLOGY	Yes	Level 1: General genomic resources	GBS/RAD/target capture	Wild	Oceania	Australia	-25.1098	134.375	Yes	no locality specifics provided in publication. lat/long from Google maps point for Australia	DD	Reptilia	Lygisaurus malleolus	Lygisaurus malleolus	LC	Global North	6	Australia	Global North	Australia	Global North	International	5	6	0	1.87309
153	Bragg, J. G.; Potter, S.; Silva, A. C. A.; Hoskin, C. J.; Bai, B. Y. H.; Moritz, C.	2018	Phylogenomics of a rapid radiation: the Australian rainbow skinks	BMC EVOLUTIONARY BIOLOGY	Yes	Level 1: General genomic resources	GBS/RAD/target capture	Wild	Oceania	Australia	-25.1098	134.375	Yes	no locality specifics provided in publication. lat/long from Google maps point for Australia	DD	Reptilia	Lygisaurus laevis	Lygisaurus laevis	LC	Global North	6	Australia	Global North	Australia	Global North	International	5	6	0	1.87309
153	Bragg, J. G.; Potter, S.; Silva, A. C. A.; Hoskin, C. J.; Bai, B. Y. H.; Moritz, C.	2018	Phylogenomics of a rapid radiation: the Australian rainbow skinks	BMC EVOLUTIONARY BIOLOGY	Yes	Level 1: General genomic resources	GBS/RAD/target capture	Wild	Oceania	Australia	-25.1098	134.375	Yes	no locality specifics provided in publication. lat/long from Google maps point for Australia	DD	Reptilia	Lygisaurus foliorum	Lygisaurus foliorum	LC	Global North	6	Australia	Global North	Australia	Global North	International	5	6	0	1.87309
153	Bragg, J. G.; Potter, S.; Silva, A. C. A.; Hoskin, C. J.; Bai, B. Y. H.; Moritz, C.	2018	Phylogenomics of a rapid radiation: the Australian rainbow skinks	BMC EVOLUTIONARY BIOLOGY	Yes	Level 1: General genomic resources	GBS/RAD/target capture	Wild	Oceania	Australia	-25.1098	134.375	Yes	no locality specifics provided in publication. lat/long from Google maps point for Australia	DD	Reptilia	Lygisaurus macfarlani	Lygisaurus macfarlani	LC	Global North	6	Australia	Global North	Australia	Global North	International	5	6	0	1.87309
153	Bragg, J. G.; Potter, S.; Silva, A. C. A.; Hoskin, C. J.; Bai, B. Y. H.; Moritz, C.	2018	Phylogenomics of a rapid radiation: the Australian rainbow skinks	BMC EVOLUTIONARY BIOLOGY	Yes	Level 1: General genomic resources	GBS/RAD/target capture	Wild	Oceania	Australia	-25.1098	134.375	Yes	no locality specifics provided in publication. lat/long from Google maps point for Australia	DD	Reptilia	Lygisaurus aeratus	Lygisaurus aeratus	LC	Global North	6	Australia	Global North	Australia	Global North	International	5	6	0	1.87309
153	Bragg, J. G.; Potter, S.; Silva, A. C. A.; Hoskin, C. J.; Bai, B. Y. H.; Moritz, C.	2018	Phylogenomics of a rapid radiation: the Australian rainbow skinks	BMC EVOLUTIONARY BIOLOGY	Yes	Level 1: General genomic resources	GBS/RAD/target capture	Wild	Oceania	Australia	-25.1098	134.375	Yes	no locality specifics provided in publication. lat/long from Google maps point for Australia	DD	Reptilia	Carlia rimula	Lygisaurus rimula	LC	Global North	6	Australia	Global North	Australia	Global North	International	5	6	0	1.87309
153	Bragg, J. G.; Potter, S.; Silva, A. C. A.; Hoskin, C. J.; Bai, B. Y. H.; Moritz, C.	2018	Phylogenomics of a rapid radiation: the Australian rainbow skinks	BMC EVOLUTIONARY BIOLOGY	Yes	Level 1: General genomic resources	GBS/RAD/target capture	Wild	Oceania	Australia	-25.1098	134.375	Yes	no locality specifics provided in publication. lat/long from Google maps point for Australia	DD	Reptilia	Liburnascincus scirtetis	Liburnascincus scirtetis	LC	Global North	6	Australia	Global North	Australia	Global North	International	5	6	0	1.87309
153	Bragg, J. G.; Potter, S.; Silva, A. C. A.; Hoskin, C. J.; Bai, B. Y. H.; Moritz, C.	2018	Phylogenomics of a rapid radiation: the Australian rainbow skinks	BMC EVOLUTIONARY BIOLOGY	Yes	Level 1: General genomic resources	GBS/RAD/target capture	Wild	Oceania	Australia	-25.1098	134.375	Yes	no locality specifics provided in publication. lat/long from Google maps point for Australia	DD	Reptilia	Liburnascincus mundivensis	Liburnascincus mundivensis	LC	Global North	6	Australia	Global North	Australia	Global North	International	5	6	0	1.87309
153	Bragg, J. G.; Potter, S.; Silva, A. C. A.; Hoskin, C. J.; Bai, B. Y. H.; Moritz, C.	2018	Phylogenomics of a rapid radiation: the Australian rainbow skinks	BMC EVOLUTIONARY BIOLOGY	Yes	Level 1: General genomic resources	GBS/RAD/target capture	Wild	Oceania	Australia	-25.1098	134.375	Yes	no locality specifics provided in publication. lat/long from Google maps point for Australia	DD	Reptilia	Liburnascincus coensis	Liburnascincus coensis	LC	Global North	6	Australia	Global North	Australia	Global North	International	5	6	0	1.87309
153	Bragg, J. G.; Potter, S.; Silva, A. C. A.; Hoskin, C. J.; Bai, B. Y. H.; Moritz, C.	2018	Phylogenomics of a rapid radiation: the Australian rainbow skinks	BMC EVOLUTIONARY BIOLOGY	Yes	Level 1: General genomic resources	GBS/RAD/target capture	Wild	Oceania	Australia	-25.1098	134.375	Yes	no locality specifics provided in publication. lat/long from Google maps point for Australia	DD	Reptilia	Liburnascincus artemis	Liburnascincus artemis	LC	Global North	6	Australia	Global North	Australia	Global North	International	5	6	0	1.87309
153	Bragg, J. G.; Potter, S.; Silva, A. C. A.; Hoskin, C. J.; Bai, B. Y. H.; Moritz, C.	2018	Phylogenomics of a rapid radiation: the Australian rainbow skinks	BMC EVOLUTIONARY BIOLOGY	Yes	Level 1: General genomic resources	GBS/RAD/target capture	Wild	Oceania	Australia	-25.1098	134.375	Yes	no locality specifics provided in publication. lat/long from Google maps point for Australia	DD	Reptilia	Lampropholis guichenoti	Lampropholis guichenoti	LC	Global North	6	Australia	Global North	Australia	Global North	International	5	6	0	1.87309
153	Bragg, J. G.; Potter, S.; Silva, A. C. A.; Hoskin, C. J.; Bai, B. Y. H.; Moritz, C.	2018	Phylogenomics of a rapid radiation: the Australian rainbow skinks	BMC EVOLUTIONARY BIOLOGY	Yes	Level 1: General genomic resources	GBS/RAD/target capture	Wild	Oceania	Australia	-25.1098	134.375	Yes	no locality specifics provided in publication. lat/long from Google maps point for Australia	DD	Reptilia	Lampropholis coggeri	Lampropholis coggeri	LC	Global North	6	Australia	Global North	Australia	Global North	International	5	6	0	1.87309
153	Bragg, J. G.; Potter, S.; Silva, A. C. A.; Hoskin, C. J.; Bai, B. Y. H.; Moritz, C.	2018	Phylogenomics of a rapid radiation: the Australian rainbow skinks	BMC EVOLUTIONARY BIOLOGY	Yes	Level 1: General genomic resources	GBS/RAD/target capture	Wild	Oceania	Australia	-25.1098	134.375	Yes	no locality specifics provided in publication. lat/long from Google maps point for Australia	DD	Reptilia	Carlia wundalthini	Carlia wundalthini	VU	Global North	6	Australia	Global North	Australia	Global North	International	5	6	0	1.87309
153	Bragg, J. G.; Potter, S.; Silva, A. C. A.; Hoskin, C. J.; Bai, B. Y. H.; Moritz, C.	2018	Phylogenomics of a rapid radiation: the Australian rainbow skinks	BMC EVOLUTIONARY BIOLOGY	Yes	Level 1: General genomic resources	GBS/RAD/target capture	Wild	Oceania	Australia	-25.1098	134.375	Yes	no locality specifics provided in publication. lat/long from Google maps point for Australia	DD	Reptilia	Carlia vivax	Carlia vivax	LC	Global North	6	Australia	Global North	Australia	Global North	International	5	6	0	1.87309
153	Bragg, J. G.; Potter, S.; Silva, A. C. A.; Hoskin, C. J.; Bai, B. Y. H.; Moritz, C.	2018	Phylogenomics of a rapid radiation: the Australian rainbow skinks	BMC EVOLUTIONARY BIOLOGY	Yes	Level 1: General genomic resources	GBS/RAD/target capture	Wild	Oceania	Australia	-25.1098	134.375	Yes	no locality specifics provided in publication. lat/long from Google maps point for Australia	DD	Reptilia	Carlia isostriacantha	Carlia isostriacantha	NA	Global North	6	Australia	Global North	Australia	Global North	International	5	6	0	1.87309
153	Bragg, J. G.; Potter, S.; Silva, A. C. A.; Hoskin, C. J.; Bai, B. Y. H.; Moritz, C.	2018	Phylogenomics of a rapid radiation: the Australian rainbow skinks	BMC EVOLUTIONARY BIOLOGY	Yes	Level 1: General genomic resources	GBS/RAD/target capture	Wild	Oceania	Australia	-25.1098	134.375	Yes	no locality specifics provided in publication. lat/long from Google maps point for Australia	DD	Reptilia	Carlia tricantha	Carlia tricantha	NA	Global North	6	Australia	Global North	Australia	Global North	International	5	6	0	1.87309
153	Bragg, J. G.; Potter, S.; Silva, A. C. A.; Hoskin, C. J.; Bai, B. Y. H.; Moritz, C.	2018	Phylogenomics of a rapid radiation: the Australian rainbow skinks	BMC EVOLUTIONARY BIOLOGY	Yes	Level 1: General genomic resources	GBS/RAD/target capture	Wild	Oceania	Australia	-25.1098	134.375	Yes	no locality specifics provided in publication. lat/long from Google maps point for Australia	DD	Reptilia	Carlia tetradactyla	Carlia tetradactyla	LC	Global North	6	Australia	Global North	Australia	Global North	International	5	6	0	1.87309
153	Bragg, J. G.; Potter, S.; Silva, A. C. A.; Hoskin, C. J.; Bai, B. Y. H.; Moritz, C.	2018	Phylogenomics of a rapid radiation: the Australian rainbow skinks	BMC EVOLUTIONARY BIOLOGY	Yes	Level 1: General genomic resources	GBS/RAD/target capture	Wild	Oceania	Australia	-25.1098	134.375	Yes	no locality specifics provided in publication. lat/long from Google maps point for Australia	DD	Reptilia	Carlia storri	Carlia storri	LC	Global North	6	Australia	Global North	Australia	Global North	International	5	6	0	1.87309
153	Bragg, J. G.; Potter, S.; Silva, A. C. A.; Hoskin, C. J.; Bai, B. Y. H.; Moritz, C.	2018	Phylogenomics of a rapid radiation: the Australian rainbow skinks	BMC EVOLUTIONARY BIOLOGY	Yes	Level 1: General genomic resources	GBS/RAD/target capture	Wild	Oceania	Australia	-25.1098	134.375	Yes	no locality specifics provided in publication. lat/long from Google maps point for Australia	DD	Reptilia	Carlia sexdentata	Carlia sexdentata	LC	Global North	6	Australia	Global North	Australia	Global North	International	5	6	0	1.87309
153	Bragg, J. G.; Potter, S.; Silva, A. C. A.; Hoskin, C. J.; Bai, B. Y. H.; Moritz, C.	2018	Phylogenomics of a rapid radiation: the Australian rainbow skinks	BMC EVOLUTIONARY BIOLOGY	Yes	Level 1: General genomic resources	GBS/RAD/target capture	Wild	Oceania	Australia	-25.1098	134.375	Yes	no locality specifics provided in publication. lat/long from Google maps point for Australia	DD	Reptilia	Carlia schmeltzii	Carlia schmeltzii	LC	Global North	6	Australia	Global North	Australia	Global North	International	5	6	0	1.87309
153	Bragg, J. G.; Potter, S.; Silva, A. C. A.; Hoskin, C. J.; Bai, B. Y. H.; Moritz, C.	2018	Phylogenomics of a rapid radiation: the Australian rainbow skinks	BMC EVOLUTIONARY BIOLOGY	Yes	Level 1: General genomic resources	GBS/RAD/target capture	Wild	Oceania	Australia	-25.1098	134.375	Yes	no locality specifics provided in publication. lat/long from Google maps point for Australia	DD	Reptilia	Carlia rufilatus	Carlia rufilatus	LC	Global North	6	Australia	Global North	Australia	Global North	International	5	6	0	1.87309
153	Bragg, J. G.; Potter, S.; Silva, A. C. A.; Hoskin, C. J.; Bai, B. Y. H.; Moritz, C.	2018	Phylogenomics of a rapid radiation: the Australian rainbow skinks	BMC EVOLUTIONARY BIOLOGY	Yes	Level 1: General genomic resources	GBS/RAD/target capture	Wild	Oceania	Australia	-25.1098	134.375	Yes	no locality specifics provided in publication. lat/long from Google maps point for Australia	DD	Reptilia	Carlia rubrigularis	Carlia rubrigularis	LC	Global North	6	Australia	Global North	Australia	Global North	International	5	6	0	1.87309
153	Bragg, J. G.; Potter, S.; Silva, A. C. A.; Hoskin, C. J.; Bai, B. Y. H.; Moritz, C.	2018	Phylogenomics of a rapid radiation: the Australian rainbow skinks	BMC EVOLUTIONARY BIOLOGY	Yes	Level 1: General genomic resources	GBS/RAD/target capture	Wild	Oceania	Australia	-25.1098	134.375	Yes	no locality specifics provided in publication. lat/long from Google maps point for Australia	DD	Reptilia	Carlia rubigo	Carlia rubigo	LC	Global North	6	Australia	Global North	Australia	Global North	International	5	6	0	1.87309
153	Bragg, J. G.; Potter, S.; Silva, A. C. A.; Hoskin, C. J.; Bai, B. Y. H.; Moritz, C.	2018	Phylogenomics of a rapid radiation: the Australian rainbow skinks	BMC EVOLUTIONARY BIOLOGY	Yes	Level 1: General genomic resources	GBS/RAD/target capture	Wild	Oceania	Australia	-25.1098	134.375	Yes	no locality specifics provided in publication. lat/long from Google maps point for Australia	DD	Reptilia	Carlia rostralis	Carlia rostralis	LC	Global North	6	Australia	Global North	Australia	Global North	International	5	6	0	1.87309
153	Bragg, J. G.; Potter, S.; Silva, A. C. A.; Hoskin, C. J.; Bai, B. Y. H.; Moritz, C.	2018	Phylogenomics of a rapid radiation: the Australian rainbow skinks	BMC EVOLUTIONARY BIOLOGY	Yes	Level 1: General genomic resources	GBS/RAD/target capture	Wild	Oceania	Australia	-25.1098	134.375	Yes	no locality specifics provided in publication. lat/long from Google maps point for Australia	DD	Reptilia	Carlia rhomboidalis	Carlia rhomboidalis	LC	Global North	6	Australia	Global North	Australia	Global North	International	5	6	0	1.87309
153	Bragg, J. G.; Potter, S.; Silva, A. C. A.; Hoskin, C. J.; Bai, B. Y. H.; Moritz, C.	2018	Phylogenomics of a rapid radiation: the Australian rainbow skinks	BMC EVOLUTIONARY BIOLOGY	Yes	Level 1: General genomic resources	GBS/RAD/target capture	Wild	Oceania	Australia	-25.1098	134.375	Yes	no locality specifics provided in publication. lat/long from Google maps point for Australia	DD	Reptilia	Carlia quinquecarinata	Carlia quinquecarinata	DD	Global North	6	Australia	Global North	Australia	Global North	International	5	6	0	1.87309
153	Bragg, J. G.; Potter, S.; Silva, A. C. A.; Hoskin, C. J.; Bai, B. Y. H.; Moritz, C.	2018	Phylogenomics of a rapid radiation: the Australian rainbow skinks	BMC EVOLUTIONARY BIOLOGY	Yes	Level 1: General genomic resources	GBS/RAD/target capture	Wild	Oceania	Australia	-25.1098	134.375	Yes	no locality specifics provided in publication. lat/long from Google maps point for Australia	DD	Reptilia	Carlia pectoralis	Carlia pectoralis	LC	Global North	6	Australia	Global North	Australia	Global North	International	5	6	0	1.87309
153	Bragg, J. G.; Potter, S.; Silva, A. C. A.; Hoskin, C. J.; Bai, B. Y. H.; Moritz, C.	2018	Phylogenomics of a rapid radiation: the Australian rainbow skinks	BMC EVOLUTIONARY BIOLOGY	Yes	Level 1: General genomic resources	GBS/RAD/target capture	Wild	Oceania	Australia	-25.1098	134.375	Yes	no locality specifics provided in publication. lat/long from Google maps point for Australia	DD	Reptilia	Carlia munda	Carlia munda	LC	Global North	6	Australia	Global North	Australia	Global North	International	5	6	0	1.87309
153	Bragg, J. G.; Potter, S.; Silva, A. C. A.; Hoskin, C. J.; Bai, B. Y. H.; Moritz, C.	2018	Phylogenomics of a rapid radiation: the Australian rainbow skinks	BMC EVOLUTIONARY BIOLOGY	Yes	Level 1: General genomic resources	GBS/RAD/target capture	Wild	Oceania	Australia	-25.1098	134.375	Yes	no locality specifics provided in publication. lat/long from Google maps point for Australia	DD	Reptilia	Carlia longipes	Carlia longipes	LC	Global North	6	Australia	Global North	Australia	Global North	International	5	6	0	1.87309
153	Bragg, J. G.; Potter, S.; Silva, A. C. A.; Hoskin, C. J.; Bai, B. Y. H.; Moritz, C.	2018	Phylogenomics of a rapid radiation: the Australian rainbow skinks	BMC EVOLUTIONARY BIOLOGY	Yes	Level 1: General genomic resources	GBS/RAD/target capture	Wild	Oceania	Australia	-25.1098	134.375	Yes	no locality specifics provided in publication. lat/long from Google maps point for Australia	DD	Reptilia	Carlia johnstonei	Carlia johnstonei	LC	Global North	6	Australia	Global North	Australia	Global North	International	5	6	0	1.87309
153	Bragg, J. G.; Potter, S.; Silva, A. C. A.; Hoskin, C. J.; Bai, B. Y. H.; Moritz, C.	2018	Phylogenomics of a rapid radiation: the Australian rainbow skinks	BMC EVOLUTIONARY BIOLOGY	Yes	Level 1: General genomic resources	GBS/RAD/target capture	Wild	Oceania	Australia	-25.1098	134.375	Yes	no locality specifics provided in publication. lat/long from Google maps point for Australia	DD	Reptilia	Carlia jarnoldae	Carlia jarnoldae	LC	Global North	6	Australia	Global North	Australia	Global North	International	5	6	0	1.87309
153	Bragg, J. G.; Potter, S.; Silva, A. C. A.; Hoskin, C. J.; Bai, B. Y. H.; Moritz, C.	2018	Phylogenomics of a rapid radiation: the Australian rainbow skinks	BMC EVOLUTIONARY BIOLOGY	Yes	Level 1: General genomic resources	GBS/RAD/target capture	Wild	Oceania	Australia	-25.1098	134.375	Yes	no locality specifics provided in publication. lat/long from Google maps point for Australia	DD	Reptilia	Carlia inconnexa	Carlia inconnexa	LC	Global North	6	Australia	Global North	Australia	Global North	International	5	6	0	1.87309
153	Bragg, J. G.; Potter, S.; Silva, A. C. A.; Hoskin, C. J.; Bai, B. Y. H.; Moritz, C.	2018	Phylogenomics of a rapid radiation: the Australian rainbow skinks	BMC EVOLUTIONARY BIOLOGY	Yes	Level 1: General genomic resources	GBS/RAD/target capture	Wild	Oceania	Australia	-25.1098	134.375	Yes	no locality specifics provided in publication. lat/long from Google maps point for Australia	DD	Reptilia	Carlia gracilis	Carlia gracilis	LC	Global North	6	Australia	Global North	Australia	Global North	International	5	6	0	1.87309
153	Bragg, J. G.; Potter, S.; Silva, A. C. A.; Hoskin, C. J.; Bai, B. Y. H.; Moritz, C.	2018	Phylogenomics of a rapid radiation: the Australian rainbow skinks	BMC EVOLUTIONARY BIOLOGY	Yes	Level 1: General genomic resources	GBS/RAD/target capture	Wild	Oceania	Australia	-25.1098	134.375	Yes	no locality specifics provided in publication. lat/long from Google maps point for Australia	DD	Reptilia	Carlia dogare	Carlia dogare	LC	Global North	6	Australia	Global North	Australia	Global North	International	5	6	0	1.87309
153	Bragg, J. G.; Potter, S.; Silva, A. C. A.; Hoskin, C. J.; Bai, B. Y. H.; Moritz, C.	2018	Phylogenomics of a rapid radiation: the Australian rainbow skinks	BMC EVOLUTIONARY BIOLOGY	Yes	Level 1: General genomic resources	GBS/RAD/target capture	Wild	Oceania	Australia	-25.1098	134.375	Yes	no locality specifics provided in publication. lat/long from Google maps point for Australia	DD	Reptilia	Carlia decora	Carlia decora	LC	Global North	6	Australia	Global North	Australia	Global North	International	5	6	0	1.87309
153	Bragg, J. G.; Potter, S.; Silva, A. C. A.; Hoskin, C. J.; Bai, B. Y. H.; Moritz, C.	2018	Phylogenomics of a rapid radiation: the Australian rainbow skinks	BMC EVOLUTIONARY BIOLOGY	Yes	Level 1: General genomic resources	GBS/RAD/target capture	Wild	Oceania	Australia	-25.1098	134.375	Yes	no locality specifics provided in publication. lat/long from Google maps point for Australia	DD	Reptilia	Carlia insularis	Carlia insularis	NA	Global North	6	Australia	Global North	Australia	Global North	International	5	6	0	1.87309
153	Bragg, J. G.; Potter, S.; Silva, A. C. A.; Hoskin, C. J.; Bai, B. Y. H.; Moritz, C.	2018	Phylogenomics of a rapid radiation: the Australian rainbow skinks	BMC EVOLUTIONARY BIOLOGY	Yes	Level 1: General genomic resources	GBS/RAD/target capture	Wild	Oceania	Australia	-25.1098	134.375	Yes	no locality specifics provided in publication. lat/long from Google maps point for Australia	DD	Reptilia	Carlia amax	Carlia amax	LC	Global North	6	Australia	Global North	Australia	Global North	International	5	6	0	1.87309
154	Brandley, M. C.; Bragg, J. G.; Singhal, S.; Chapple, D. G.; Jennings, C. K.; Lemmon, A. R.; Lemmon, E. M.; Thompson, M. B.; Moritz, C.	2015	Evaluating the performance of anchored hybrid enrichment at the tips of the tree of life: a phylogenetic analysis of Australian Eugongylus group scincid lizards	BMC EVOLUTIONARY BIOLOGY	Yes	Level 1: General genomic resources	RNASeq	Wild	Oceania	Australia	-33.967	150.057	NO		DD	Reptilia	Pseudemoia entrecasteauxii	Pseudemoia entrecasteauxii	LC	Global North	9	Australia	Global North	Australia	Global North	International	5	9	0	2.03819
154	Brandley, M. C.; Bragg, J. G.; Singhal, S.; Chapple, D. G.; Jennings, C. K.; Lemmon, A. R.; Lemmon, E. M.; Thompson, M. B.; Moritz, C.	2015	Evaluating the performance of anchored hybrid enrichment at the tips of the tree of life: a phylogenetic analysis of Australian Eugongylus group scincid lizards	BMC EVOLUTIONARY BIOLOGY	Yes	Level 1: General genomic resources	RNASeq	Wild	Oceania	Australia	-25.1098	134.375	Yes	no locality specifics provided in publication. lat/long from Google maps point for Australia	DD	Reptilia	Pseudemoia pagenstecheri	Pseudemoia pagenstecheri	LC	Global North	9	Australia	Global North	Australia	Global North	International	5	9	0	1.87309
154	Brandley, M. C.; Bragg, J. G.; Singhal, S.; Chapple, D. G.; Jennings, C. K.; Lemmon, A. R.; Lemmon, E. M.; Thompson, M. B.; Moritz, C.	2015	Evaluating the performance of anchored hybrid enrichment at the tips of the tree of life: a phylogenetic analysis of Australian Eugongylus group scincid lizards	BMC EVOLUTIONARY BIOLOGY	Yes	Level 1: General genomic resources	RNASeq	Wild	Oceania	Australia	-33.967	150.057	NO		DD	Reptilia	Pseudemoia spenceri	Pseudemoia spenceri	LC	Global North	9	Australia	Global North	Australia	Global North	International	5	9	0	2.03819
154	Brandley, M. C.; Bragg, J. G.; Singhal, S.; Chapple, D. G.; Jennings, C. K.; Lemmon, A. R.; Lemmon, E. M.; Thompson, M. B.; Moritz, C.	2015	Evaluating the performance of anchored hybrid enrichment at the tips of the tree of life: a phylogenetic analysis of Australian Eugongylus group scincid lizards	BMC EVOLUTIONARY BIOLOGY	Yes	Level 1: General genomic resources	RNASeq	Wild	Oceania	Australia	-17.1555	145.576	Yes	avg. from coordinates provided	DD	Reptilia	Carlia rubrigularis	Carlia rubrigularis	LC	Global North	9	Australia	Global North	Australia	Global North	International	5	9	0	1.62517
154	Brandley, M. C.; Bragg, J. G.; Singhal, S.; Chapple, D. G.; Jennings, C. K.; Lemmon, A. R.; Lemmon, E. M.; Thompson, M. B.; Moritz, C.	2015	Evaluating the performance of anchored hybrid enrichment at the tips of the tree of life: a phylogenetic analysis of Australian Eugongylus group scincid lizards	BMC EVOLUTIONARY BIOLOGY	Yes	Level 1: General genomic resources	RNASeq	Wild	Oceania	Australia	-17.085	145.595	Yes	avg. from coordinates provided	DD	Reptilia	Lampropholis coggeri	Lampropholis coggeri	LC	Global North	9	Australia	Global North	Australia	Global North	International	5	9	0	1.59531
154	Brandley, M. C.; Bragg, J. G.; Singhal, S.; Chapple, D. G.; Jennings, C. K.; Lemmon, A. R.; Lemmon, E. M.; Thompson, M. B.; Moritz, C.	2015	Evaluating the performance of anchored hybrid enrichment at the tips of the tree of life: a phylogenetic analysis of Australian Eugongylus group scincid lizards	BMC EVOLUTIONARY BIOLOGY	Yes	Level 1: General genomic resources	RNASeq	Wild	Oceania	Australia	-17.749	145.775	Yes	avg. from coordinates provided	DD	Reptilia	Saproscincus basiliscus	Saproscincus basiliscus	LC	Global North	9	Australia	Global North	Australia	Global North	International	5	9	0	1.6276
154	Brandley, M. C.; Bragg, J. G.; Singhal, S.; Chapple, D. G.; Jennings, C. K.; Lemmon, A. R.; Lemmon, E. M.; Thompson, M. B.; Moritz, C.	2015	Evaluating the performance of anchored hybrid enrichment at the tips of the tree of life: a phylogenetic analysis of Australian Eugongylus group scincid lizards	BMC EVOLUTIONARY BIOLOGY	Yes	Level 1: General genomic resources	RNASeq	Wild	Oceania	Australia	-35.843	138.128	NO		DD	Reptilia	Lerista bougainvillii	Lerista bougainvillii	LC	Global North	9	Australia	Global North	Australia	Global North	International	5	9	0	NA
154	Brandley, M. C.; Bragg, J. G.; Singhal, S.; Chapple, D. G.; Jennings, C. K.; Lemmon, A. R.; Lemmon, E. M.; Thompson, M. B.; Moritz, C.	2015	Evaluating the performance of anchored hybrid enrichment at the tips of the tree of life: a phylogenetic analysis of Australian Eugongylus group scincid lizards	BMC EVOLUTIONARY BIOLOGY	Yes	Level 1: General genomic resources	GBS/RAD/target capture	Wild	Oceania	Australia	-33.967	150.057	NO		DD	Reptilia	Pseudemoia entrecasteauxii	Pseudemoia entrecasteauxii	LC	Global North	9	Australia	Global North	Australia	Global North	International	5	9	0	2.03819
154	Brandley, M. C.; Bragg, J. G.; Singhal, S.; Chapple, D. G.; Jennings, C. K.; Lemmon, A. R.; Lemmon, E. M.; Thompson, M. B.; Moritz, C.	2015	Evaluating the performance of anchored hybrid enrichment at the tips of the tree of life: a phylogenetic analysis of Australian Eugongylus group scincid lizards	BMC EVOLUTIONARY BIOLOGY	Yes	Level 1: General genomic resources	GBS/RAD/target capture	Wild	Oceania	Australia	-25.1098	134.375	Yes	no locality specifics provided in publication. lat/long from Google maps point for Australia	DD	Reptilia	Pseudemoia pagenstecheri	Pseudemoia pagenstecheri	LC	Global North	9	Australia	Global North	Australia	Global North	International	5	9	0	1.87309
154	Brandley, M. C.; Bragg, J. G.; Singhal, S.; Chapple, D. G.; Jennings, C. K.; Lemmon, A. R.; Lemmon, E. M.; Thompson, M. B.; Moritz, C.	2015	Evaluating the performance of anchored hybrid enrichment at the tips of the tree of life: a phylogenetic analysis of Australian Eugongylus group scincid lizards	BMC EVOLUTIONARY BIOLOGY	Yes	Level 1: General genomic resources	GBS/RAD/target capture	Wild	Oceania	Australia	-33.967	150.057	NO		DD	Reptilia	Pseudemoia spenceri	Pseudemoia spenceri	LC	Global North	9	Australia	Global North	Australia	Global North	International	5	9	0	2.03819
154	Brandley, M. C.; Bragg, J. G.; Singhal, S.; Chapple, D. G.; Jennings, C. K.; Lemmon, A. R.; Lemmon, E. M.; Thompson, M. B.; Moritz, C.	2015	Evaluating the performance of anchored hybrid enrichment at the tips of the tree of life: a phylogenetic analysis of Australian Eugongylus group scincid lizards	BMC EVOLUTIONARY BIOLOGY	Yes	Level 1: General genomic resources	GBS/RAD/target capture	Wild	Oceania	Australia	-17.1555	145.576	Yes	avg. from coordinates provided	DD	Reptilia	Carlia rubrigularis	Carlia rubrigularis	LC	Global North	9	Australia	Global North	Australia	Global North	International	5	9	0	1.62517
154	Brandley, M. C.; Bragg, J. G.; Singhal, S.; Chapple, D. G.; Jennings, C. K.; Lemmon, A. R.; Lemmon, E. M.; Thompson, M. B.; Moritz, C.	2015	Evaluating the performance of anchored hybrid enrichment at the tips of the tree of life: a phylogenetic analysis of Australian Eugongylus group scincid lizards	BMC EVOLUTIONARY BIOLOGY	Yes	Level 1: General genomic resources	GBS/RAD/target capture	Wild	Oceania	Australia	-17.085	145.595	Yes	avg. from coordinates provided	DD	Reptilia	Lampropholis coggeri	Lampropholis coggeri	LC	Global North	9	Australia	Global North	Australia	Global North	International	5	9	0	1.59531
154	Brandley, M. C.; Bragg, J. G.; Singhal, S.; Chapple, D. G.; Jennings, C. K.; Lemmon, A. R.; Lemmon, E. M.; Thompson, M. B.; Moritz, C.	2015	Evaluating the performance of anchored hybrid enrichment at the tips of the tree of life: a phylogenetic analysis of Australian Eugongylus group scincid lizards	BMC EVOLUTIONARY BIOLOGY	Yes	Level 1: General genomic resources	GBS/RAD/target capture	Wild	Oceania	Australia	-17.749	145.775	Yes	avg. from coordinates provided	DD	Reptilia	Saproscincus basiliscus	Saproscincus basiliscus	LC	Global North	9	Australia	Global North	Australia	Global North	International	5	9	0	1.6276
154	Brandley, M. C.; Bragg, J. G.; Singhal, S.; Chapple, D. G.; Jennings, C. K.; Lemmon, A. R.; Lemmon, E. M.; Thompson, M. B.; Moritz, C.	2015	Evaluating the performance of anchored hybrid enrichment at the tips of the tree of life: a phylogenetic analysis of Australian Eugongylus group scincid lizards	BMC EVOLUTIONARY BIOLOGY	Yes	Level 1: General genomic resources	GBS/RAD/target capture	Wild	Oceania	Australia	-35.843	138.128	NO		DD	Reptilia	Lerista bougainvillii	Lerista bougainvillii	LC	Global North	9	Australia	Global North	Australia	Global North	International	5	9	0	NA
154	Brandley, M. C.; Bragg, J. G.; Singhal, S.; Chapple, D. G.; Jennings, C. K.; Lemmon, A. R.; Lemmon, E. M.; Thompson, M. B.; Moritz, C.	2015	Evaluating the performance of anchored hybrid enrichment at the tips of the tree of life: a phylogenetic analysis of Australian Eugongylus group scincid lizards	BMC EVOLUTIONARY BIOLOGY	Yes	Level 1: General genomic resources	GBS/RAD/target capture	Wild	Oceania	Australia	-41.417	147.9	NO		DD	Reptilia	Niveoscincus metallicus	Carinascincus metallicus	LC	Global North	9	Australia	Global North	Australia	Global North	International	5	9	0	1.72153
154	Brandley, M. C.; Bragg, J. G.; Singhal, S.; Chapple, D. G.; Jennings, C. K.; Lemmon, A. R.; Lemmon, E. M.; Thompson, M. B.; Moritz, C.	2015	Evaluating the performance of anchored hybrid enrichment at the tips of the tree of life: a phylogenetic analysis of Australian Eugongylus group scincid lizards	BMC EVOLUTIONARY BIOLOGY	Yes	Level 1: General genomic resources	GBS/RAD/target capture	Wild	Oceania	Australia	-41.417	147.9	NO		DD	Reptilia	Niveoscincus ocellatus	Carinascincus ocellatus	LC	Global North	9	Australia	Global North	Australia	Global North	International	5	9	0	1.72153
154	Brandley, M. C.; Bragg, J. G.; Singhal, S.; Chapple, D. G.; Jennings, C. K.; Lemmon, A. R.; Lemmon, E. M.; Thompson, M. B.; Moritz, C.	2015	Evaluating the performance of anchored hybrid enrichment at the tips of the tree of life: a phylogenetic analysis of Australian Eugongylus group scincid lizards	BMC EVOLUTIONARY BIOLOGY	Yes	Level 1: General genomic resources	GBS/RAD/target capture	Wild	Oceania	Australia	-25.1098	134.375	Yes	no locality specifics provided in publication. lat/long from Google maps point for Australia	DD	Reptilia	Niveoscincus coventryi	Carinascincus coventryi	LC	Global North	9	Australia	Global North	Australia	Global North	International	5	9	0	1.87309
154	Brandley, M. C.; Bragg, J. G.; Singhal, S.; Chapple, D. G.; Jennings, C. K.; Lemmon, A. R.; Lemmon, E. M.; Thompson, M. B.; Moritz, C.	2015	Evaluating the performance of anchored hybrid enrichment at the tips of the tree of life: a phylogenetic analysis of Australian Eugongylus group scincid lizards	BMC EVOLUTIONARY BIOLOGY	Yes	Level 1: General genomic resources	GBS/RAD/target capture	Wild	Oceania	Australia	-25.1098	134.375	Yes	no locality specifics provided in publication. lat/long from Google maps point for Australia	DD	Reptilia	Bassiana duperreyi	Acritoscincus duperreyi	LC	Global North	9	Australia	Global North	Australia	Global North	International	5	9	0	1.87309
154	Brandley, M. C.; Bragg, J. G.; Singhal, S.; Chapple, D. G.; Jennings, C. K.; Lemmon, A. R.; Lemmon, E. M.; Thompson, M. B.; Moritz, C.	2015	Evaluating the performance of anchored hybrid enrichment at the tips of the tree of life: a phylogenetic analysis of Australian Eugongylus group scincid lizards	BMC EVOLUTIONARY BIOLOGY	Yes	Level 1: General genomic resources	GBS/RAD/target capture	Wild	Oceania	Australia	-25.1098	134.375	Yes	no locality specifics provided in publication. lat/long from Google maps point for Australia	DD	Reptilia	Cryptoblepharus novacaledonicus	Cryptoblepharus novacaledonicus	NA	Global North	9	Australia	Global North	Australia	Global North	International	5	9	0	1.87309
154	Brandley, M. C.; Bragg, J. G.; Singhal, S.; Chapple, D. G.; Jennings, C. K.; Lemmon, A. R.; Lemmon, E. M.; Thompson, M. B.; Moritz, C.	2015	Evaluating the performance of anchored hybrid enrichment at the tips of the tree of life: a phylogenetic analysis of Australian Eugongylus group scincid lizards	BMC EVOLUTIONARY BIOLOGY	Yes	Level 1: General genomic resources	GBS/RAD/target capture	Wild	Oceania	Australia	-25.1098	134.375	Yes	no locality specifics provided in publication. lat/long from Google maps point for Australia	DD	Reptilia	Niveoscincus greeni	Carinascincus greeni	VU	Global North	9	Australia	Global North	Australia	Global North	International	5	9	0	1.87309
154	Brandley, M. C.; Bragg, J. G.; Singhal, S.; Chapple, D. G.; Jennings, C. K.; Lemmon, A. R.; Lemmon, E. M.; Thompson, M. B.; Moritz, C.	2015	Evaluating the performance of anchored hybrid enrichment at the tips of the tree of life: a phylogenetic analysis of Australian Eugongylus group scincid lizards	BMC EVOLUTIONARY BIOLOGY	Yes	Level 1: General genomic resources	GBS/RAD/target capture	Wild	Oceania	Australia	-25.1098	134.375	Yes	no locality specifics provided in publication. lat/long from Google maps point for Australia	DD	Reptilia	Niveoscincus microlepidotus	Carinascincus microlepidotus	VU	Global North	9	Australia	Global North	Australia	Global North	International	5	9	0	1.87309
154	Brandley, M. C.; Bragg, J. G.; Singhal, S.; Chapple, D. G.; Jennings, C. K.; Lemmon, A. R.; Lemmon, E. M.; Thompson, M. B.; Moritz, C.	2015	Evaluating the performance of anchored hybrid enrichment at the tips of the tree of life: a phylogenetic analysis of Australian Eugongylus group scincid lizards	BMC EVOLUTIONARY BIOLOGY	Yes	Level 1: General genomic resources	GBS/RAD/target capture	Wild	Oceania	Australia	-17.4606	145.475	NO		DD	Reptilia	Saproscincus czechurai	Saproscincus czechurai	LC	Global North	9	Australia	Global North	Australia	Global North	International	5	9	0	1.66111
154	Brandley, M. C.; Bragg, J. G.; Singhal, S.; Chapple, D. G.; Jennings, C. K.; Lemmon, A. R.; Lemmon, E. M.; Thompson, M. B.; Moritz, C.	2015	Evaluating the performance of anchored hybrid enrichment at the tips of the tree of life: a phylogenetic analysis of Australian Eugongylus group scincid lizards	BMC EVOLUTIONARY BIOLOGY	Yes	Level 1: General genomic resources	GBS/RAD/target capture	Wild	Oceania	Australia	-20.2783	148.577	NO		DD	Reptilia	Saproscincus hannahae	Saproscincus hannahae	LC	Global North	9	Australia	Global North	Australia	Global North	International	5	9	0	1.60504
154	Brandley, M. C.; Bragg, J. G.; Singhal, S.; Chapple, D. G.; Jennings, C. K.; Lemmon, A. R.; Lemmon, E. M.; Thompson, M. B.; Moritz, C.	2015	Evaluating the performance of anchored hybrid enrichment at the tips of the tree of life: a phylogenetic analysis of Australian Eugongylus group scincid lizards	BMC EVOLUTIONARY BIOLOGY	Yes	Level 1: General genomic resources	GBS/RAD/target capture	Wild	Oceania	Australia	-16.1742	145.425	NO		DD	Reptilia	Saproscincus lewisi	Saproscincus lewisi	LC	Global North	9	Australia	Global North	Australia	Global North	International	5	9	0	NA
154	Brandley, M. C.; Bragg, J. G.; Singhal, S.; Chapple, D. G.; Jennings, C. K.; Lemmon, A. R.; Lemmon, E. M.; Thompson, M. B.; Moritz, C.	2015	Evaluating the performance of anchored hybrid enrichment at the tips of the tree of life: a phylogenetic analysis of Australian Eugongylus group scincid lizards	BMC EVOLUTIONARY BIOLOGY	Yes	Level 1: General genomic resources	GBS/RAD/target capture	Wild	Oceania	Australia	-17.259	145.652	NO		DD	Reptilia	Saproscincus tetradactyla	Saproscincus tetradactyla	NA	Global North	9	Australia	Global North	Australia	Global North	International	5	9	0	1.625
154	Brandley, M. C.; Bragg, J. G.; Singhal, S.; Chapple, D. G.; Jennings, C. K.; Lemmon, A. R.; Lemmon, E. M.; Thompson, M. B.; Moritz, C.	2015	Evaluating the performance of anchored hybrid enrichment at the tips of the tree of life: a phylogenetic analysis of Australian Eugongylus group scincid lizards	BMC EVOLUTIONARY BIOLOGY	Yes	Level 1: General genomic resources	GBS/RAD/target capture	Wild	Oceania	Australia	-16.8501	145.604	NO		DD	Reptilia	Lygisaurus aeratus	Lygisaurus aeratus	LC	Global North	9	Australia	Global North	Australia	Global North	International	5	9	0	1.59479
154	Brandley, M. C.; Bragg, J. G.; Singhal, S.; Chapple, D. G.; Jennings, C. K.; Lemmon, A. R.; Lemmon, E. M.; Thompson, M. B.; Moritz, C.	2015	Evaluating the performance of anchored hybrid enrichment at the tips of the tree of life: a phylogenetic analysis of Australian Eugongylus group scincid lizards	BMC EVOLUTIONARY BIOLOGY	Yes	Level 1: General genomic resources	GBS/RAD/target capture	Wild	Oceania	Australia	-16.3948	145.347	NO		DD	Reptilia	Lygisaurus laevis	Lygisaurus laevis	LC	Global North	9	Australia	Global North	Australia	Global North	International	5	9	0	1.61146
154	Brandley, M. C.; Bragg, J. G.; Singhal, S.; Chapple, D. G.; Jennings, C. K.; Lemmon, A. R.; Lemmon, E. M.; Thompson, M. B.; Moritz, C.	2015	Evaluating the performance of anchored hybrid enrichment at the tips of the tree of life: a phylogenetic analysis of Australian Eugongylus group scincid lizards	BMC EVOLUTIONARY BIOLOGY	Yes	Level 1: General genomic resources	GBS/RAD/target capture	Wild	Oceania	Australia	-18.6007	145.8	NO		DD	Reptilia	Lygisaurus zuma	Lygisaurus zuma	LC	Global North	9	Australia	Global North	Australia	Global North	International	5	9	0	1.70694
154	Brandley, M. C.; Bragg, J. G.; Singhal, S.; Chapple, D. G.; Jennings, C. K.; Lemmon, A. R.; Lemmon, E. M.; Thompson, M. B.; Moritz, C.	2015	Evaluating the performance of anchored hybrid enrichment at the tips of the tree of life: a phylogenetic analysis of Australian Eugongylus group scincid lizards	BMC EVOLUTIONARY BIOLOGY	Yes	Level 1: General genomic resources	GBS/RAD/target capture	Wild	Oceania	Australia	-16.7754	145.585	Yes	avg. from coordinates provided	DD	Reptilia	Lampropholis robertsi	Lampropholis robertsi	LC	Global North	9	Australia	Global North	Australia	Global North	International	5	9	0	1.59045
154	Brandley, M. C.; Bragg, J. G.; Singhal, S.; Chapple, D. G.; Jennings, C. K.; Lemmon, A. R.; Lemmon, E. M.; Thompson, M. B.; Moritz, C.	2015	Evaluating the performance of anchored hybrid enrichment at the tips of the tree of life: a phylogenetic analysis of Australian Eugongylus group scincid lizards	BMC EVOLUTIONARY BIOLOGY	Yes	Level 1: General genomic resources	GBS/RAD/target capture	Wild	Oceania	Australia	-20.2764	148.582	NO		DD	Reptilia	Lampropholis adonis	Lampropholis adonis	LC	Global North	9	Australia	Global North	Australia	Global North	International	5	9	0	1.60504
154	Brandley, M. C.; Bragg, J. G.; Singhal, S.; Chapple, D. G.; Jennings, C. K.; Lemmon, A. R.; Lemmon, E. M.; Thompson, M. B.; Moritz, C.	2015	Evaluating the performance of anchored hybrid enrichment at the tips of the tree of life: a phylogenetic analysis of Australian Eugongylus group scincid lizards	BMC EVOLUTIONARY BIOLOGY	Yes	Level 1: General genomic resources	GBS/RAD/target capture	Wild	Oceania	Australia	-16.78	145.62	NO		DD	Reptilia	Carlia longipes	Carlia longipes	LC	Global North	9	Australia	Global North	Australia	Global North	International	5	9	0	1.59045
154	Brandley, M. C.; Bragg, J. G.; Singhal, S.; Chapple, D. G.; Jennings, C. K.; Lemmon, A. R.; Lemmon, E. M.; Thompson, M. B.; Moritz, C.	2015	Evaluating the performance of anchored hybrid enrichment at the tips of the tree of life: a phylogenetic analysis of Australian Eugongylus group scincid lizards	BMC EVOLUTIONARY BIOLOGY	Yes	Level 1: General genomic resources	GBS/RAD/target capture	Wild	Oceania	Australia	-25.1098	134.375	Yes	no locality specifics provided in publication. lat/long from Google maps point for Australia	DD	Reptilia	Saiphos equalis	Saiphos equalis	LC	Global North	9	Australia	Global North	Australia	Global North	International	5	9	0	1.87309
154	Brandley, M. C.; Bragg, J. G.; Singhal, S.; Chapple, D. G.; Jennings, C. K.; Lemmon, A. R.; Lemmon, E. M.; Thompson, M. B.; Moritz, C.	2015	Evaluating the performance of anchored hybrid enrichment at the tips of the tree of life: a phylogenetic analysis of Australian Eugongylus group scincid lizards	BMC EVOLUTIONARY BIOLOGY	Yes	Level 1: General genomic resources	GBS/RAD/target capture	Wild	Oceania	Australia	-33.894	151.179	NO		DD	Reptilia	Lampropholis delicata	Lampropholis delicata	LC	Global North	9	Australia	Global North	Australia	Global North	International	5	9	0	1.92188
154	Brandley, M. C.; Bragg, J. G.; Singhal, S.; Chapple, D. G.; Jennings, C. K.; Lemmon, A. R.; Lemmon, E. M.; Thompson, M. B.; Moritz, C.	2015	Evaluating the performance of anchored hybrid enrichment at the tips of the tree of life: a phylogenetic analysis of Australian Eugongylus group scincid lizards	BMC EVOLUTIONARY BIOLOGY	Yes	Level 1: General genomic resources	GBS/RAD/target capture	Wild	Oceania	Australia	-33.616	151.142	NO		DD	Reptilia	Lampropholis guichenoti	Lampropholis guichenoti	LC	Global North	9	Australia	Global North	Australia	Global North	International	5	9	0	1.9507
154	Brandley, M. C.; Bragg, J. G.; Singhal, S.; Chapple, D. G.; Jennings, C. K.; Lemmon, A. R.; Lemmon, E. M.; Thompson, M. B.; Moritz, C.	2015	Evaluating the performance of anchored hybrid enrichment at the tips of the tree of life: a phylogenetic analysis of Australian Eugongylus group scincid lizards	BMC EVOLUTIONARY BIOLOGY	Yes	Level 1: General genomic resources	GBS/RAD/target capture	Wild	Oceania	Australia	-30.5586	145.609	NO		DD	Reptilia	Cryptoblepharus australis	Cryptoblepharus australis	LC	Global North	9	Australia	Global North	Australia	Global North	International	5	9	0	2.04097
154	Brandley, M. C.; Bragg, J. G.; Singhal, S.; Chapple, D. G.; Jennings, C. K.; Lemmon, A. R.; Lemmon, E. M.; Thompson, M. B.; Moritz, C.	2015	Evaluating the performance of anchored hybrid enrichment at the tips of the tree of life: a phylogenetic analysis of Australian Eugongylus group scincid lizards	BMC EVOLUTIONARY BIOLOGY	Yes	Level 1: General genomic resources	GBS/RAD/target capture	Wild	Oceania	Australia	-34.126	151.082	NO		DD	Reptilia	Ctenotus taeniolatus	Ctenotus taeniolatus	LC	Global North	9	Australia	Global North	Australia	Global North	International	5	9	0	1.93455
157	Brekke, T. D.; Shier, L.; Hegarty, M. J.; Mulley, J. F.	2023	Shed skin as a source of DNA for genotyping-by-sequencing (GBS) in reptiles	CONSERVATION GENETICS RESOURCES	Yes	Level 1: General genomic resources	GBS/RAD/target capture	Captive	NA	NA	NA	NA	NA	NA	NA	Reptilia	Pantherophis guttatus	Pantherophis guttatus	LC								NA			NA
159	Brelsford, A.; Rodrigues, N.; Perrin, N.	2016	High-density linkage maps fail to detect any genetic component to sex determination in a Rana temporaria family	JOURNAL OF EVOLUTIONARY BIOLOGY	Yes	Level 1: General genomic resources	Whole genome	Wild	Europe	Switzerland	46.6142	6.48944	NO	converted from DMS	DD	Amphibia	Rana temporaria	Rana temporaria	LC	Global North	3	Switzerland	Global North	Switzerland	Global North	Domestic	3	3	0	2.71111
159	Brelsford, A.; Rodrigues, N.; Perrin, N.	2016	High-density linkage maps fail to detect any genetic component to sex determination in a Rana temporaria family	JOURNAL OF EVOLUTIONARY BIOLOGY	Yes	Level 1: General genomic resources	GBS/RAD/target capture	Wild	Europe	Switzerland	46.6142	6.48944	NO	converted from DMS	DD	Amphibia	Rana temporaria	Rana temporaria	LC	Global North	3	Switzerland	Global North	Switzerland	Global North	Domestic	3	3	0	2.71111
160	Brelsford, Alan; Lavanchy, Guillaume; Sermier, Roberto; Rausch, Anna; Perrin, Nicolas	2017	Identifying homomorphic sex chromosomes from wild‐caught adults with limited genomic resources	Molecular ecology resources	Yes	Level 1: General genomic resources	GBS/RAD/target capture	Wild	Europe	Austria	47.1667	16.0833	NO	converted from DDM	DD	Amphibia	Rana arvalis	Rana arvalis	LC	Global North	5	Switzerland	Global North	Switzerland	Global North	International	1	5	0	3.15868	used this genome that we dont have in db: https://www.ncbi.nlm.nih.gov/pmc/articles/PMC2994648/
166	Brown, R. P.; Jin, Y. T.; Thomas, J.; Meloro, C.	2023	Life on a beach leads to phenotypic divergence despite gene flow for an island lizard	COMMUNICATIONS BIOLOGY	Yes	Level 2: Spatial genomic variation	GBS/RAD/target capture	Wild	Europe	Portugal	32.7445	-16.9792	Yes	centroid of 8 sites averaged across Madeira, converted from DMS	DD	Reptilia	Teira dugesii	Teira dugesii	LC	Global North	4	United Kingdom	Global North	United Kingdom	Global North	International	0	3	1	1.54479
167	Brown, R. P.; Paterson, S.; Risse, J.	2016	Genomic Signatures of Historical Allopatry and Ecological Divergence in an Island Lizard	GENOME BIOLOGY AND EVOLUTION	Yes	Level 2: Spatial genomic variation	GBS/RAD/target capture	Wild	Europe	Spain	28.27	-16.64	Yes	coordinates for Tenerife provided in paper	DD	Reptilia	Gallotia galloti	Gallotia galloti	LC	Global North	3	United Kingdom	Global North	United Kingdom	Global North	Domestic	0	3	0	1.22656
168	Brown, R. P.; Sun, H.; Jin, Y. T.; Meloro, C.	2023	Habitat-associated Genomic Variation in a Wall Lizard from an Oceanic Island	GENOME BIOLOGY AND EVOLUTION	Yes	Level 2: Spatial genomic variation	GBS/RAD/target capture	Wild	Europe	Portugal	32.7381	-16.9825	Yes	average of 15 sites across Madeira	DD	Reptilia	Teira dugesii	Teira dugesii	LC	Global North	4	China	Global South	United Kingdom	Global North	International	0	1	3	1.54479	used podacris genome but no citation for a paper
174	Brykczynska, U.; Tzika, A. C.; Rodriguez, I.; Milinkovitch, M. C.	2013	Contrasted Evolution of the Vomeronasal Receptor Repertoires in Mammals and Squamate Reptiles	GENOME BIOLOGY AND EVOLUTION	Yes	Level 1: General genomic resources	RNASeq	Captive	NA	NA	NA	NA	NA	NA	NA	Reptilia	Pantherophis guttatus	Pantherophis guttatus	LC								NA			NA
176	Bryson, Robert W., Jr.; Linkem, Charles W.; Pavón‐Vázquez, Carlos J.; Nieto‐Montes de Oca, Adrián; Klicka, John; McCormack, John E.	2017	A phylogenomic perspective on the biogeography of skinks in the Plestiodon brevirostris group inferred from target enrichment of ultraconserved elements	Journal of biogeography	Yes	Level 2: Spatial genomic variation	GBS/RAD/target capture	Wild	North America	Mexico	21.4406	-101.673	Yes	avg of all sampling localities provided	DD	Reptilia	Plestiodon brevirostris	Plestiodon brevirostris	LC	Global South	6	United States of America	Global North	United States of America	Global North	International	2	4	2	2.47118
177	Buckingham, E.; Streicher, J. W.; Fisher-Reid, M. C.; Jezkova, T.; Wiens, J. J.	2022	Population genomic analyses support sympatric origins of parapatric morphs in a salamander	ECOLOGY AND EVOLUTION	Yes	Level 2: Spatial genomic variation	GBS/RAD/target capture	Wild	North America	United States	40.6963	-73.5979	Yes	avg of all sampling localities provided	DD	Amphibia	Plethodon cinereus	Plethodon cinereus	LC	Global North	5	United Kingdom	Global North	United States of America	Global North	International	3	5	0	2.98403
179	Buglione, M.; Petrelli, S.; Maselli, V.; Trapanese, M.; Salvemini, M.; Aceto, S.; Di Cosmo, A.; Fulgione, D.	2019	Fixation of genetic variation and optimization of gene expression: The speed of evolution in isolated lizard populations undergoing Reverse Island Syndrome	PLOS ONE	Yes	Level 2: Spatial genomic variation	RNASeq	Wild	Europe	Italy	40.475	14.4208	Yes	avg of four sampling localities	DD	Reptilia	Podarcis siculus	Podarcis siculus	LC	Global North	8	Italy	Global North	Italy	Global North	Domestic	8	8	0	NA
182	Burgon, J. D.; Vences, M.; Steinfartz, S.; Bogaerts, S.; Bonato, L.; Donaire-Barroso, D.; Martínez-Solano, I.; Velo-Antón, G.; Vieites, D. R.; Mable, B. K.; Elmer, K. R.	2021	Phylogenomic inference of species and subspecies diversity in the Palearctic salamander genus Salamandra	MOLECULAR PHYLOGENETICS AND EVOLUTION	Yes	Level 2: Spatial genomic variation	GBS/RAD/target capture	Wild	Africa	Algeria	36.7143	4.68093	Yes	average of lat/long provided in pub	DD	Amphibia	Salamandra algira	Salamandra algira	VU	Global South	11	United Kingdom	Global North	United Kingdom	Global North	International	7	11	0	2.49097
182	Burgon, J. D.; Vences, M.; Steinfartz, S.; Bogaerts, S.; Bonato, L.; Donaire-Barroso, D.; Martínez-Solano, I.; Velo-Antón, G.; Vieites, D. R.; Mable, B. K.; Elmer, K. R.	2021	Phylogenomic inference of species and subspecies diversity in the Palearctic salamander genus Salamandra	MOLECULAR PHYLOGENETICS AND EVOLUTION	Yes	Level 2: Spatial genomic variation	GBS/RAD/target capture	Wild	Europe	Bulgaria	41.7115	23.4016	NO		DD	Amphibia	Salamandra salamandra	Salamandra salamandra	VU	Global North	11	United Kingdom	Global North	United Kingdom	Global North	International	7	11	0	3.23472
182	Burgon, J. D.; Vences, M.; Steinfartz, S.; Bogaerts, S.; Bonato, L.; Donaire-Barroso, D.; Martínez-Solano, I.; Velo-Antón, G.; Vieites, D. R.; Mable, B. K.; Elmer, K. R.	2021	Phylogenomic inference of species and subspecies diversity in the Palearctic salamander genus Salamandra	MOLECULAR PHYLOGENETICS AND EVOLUTION	Yes	Level 2: Spatial genomic variation	GBS/RAD/target capture	Wild	Europe	Croatia	43.3112	17.0518	Yes	average of lat/long provided in pub	DD	Amphibia	Salamandra salamandra	Salamandra salamandra	VU	Global North	11	United Kingdom	Global North	United Kingdom	Global North	International	7	11	0	3.32708
182	Burgon, J. D.; Vences, M.; Steinfartz, S.; Bogaerts, S.; Bonato, L.; Donaire-Barroso, D.; Martínez-Solano, I.; Velo-Antón, G.; Vieites, D. R.; Mable, B. K.; Elmer, K. R.	2021	Phylogenomic inference of species and subspecies diversity in the Palearctic salamander genus Salamandra	MOLECULAR PHYLOGENETICS AND EVOLUTION	Yes	Level 2: Spatial genomic variation	GBS/RAD/target capture	Wild	Europe	France	45.3588	1.4508	Yes	average of lat/long provided in pub	DD	Amphibia	Salamandra salamandra	Salamandra salamandra	VU	Global North	11	United Kingdom	Global North	United Kingdom	Global North	International	7	11	0	2.63802
182	Burgon, J. D.; Vences, M.; Steinfartz, S.; Bogaerts, S.; Bonato, L.; Donaire-Barroso, D.; Martínez-Solano, I.; Velo-Antón, G.; Vieites, D. R.; Mable, B. K.; Elmer, K. R.	2021	Phylogenomic inference of species and subspecies diversity in the Palearctic salamander genus Salamandra	MOLECULAR PHYLOGENETICS AND EVOLUTION	Yes	Level 2: Spatial genomic variation	GBS/RAD/target capture	Wild	Europe	France	41.8099	9.2473	NO		DD	Amphibia	Salamandra corsica	Salamandra corsica	LC	Global North	11	United Kingdom	Global North	United Kingdom	Global North	International	7	11	0	2.53108
182	Burgon, J. D.; Vences, M.; Steinfartz, S.; Bogaerts, S.; Bonato, L.; Donaire-Barroso, D.; Martínez-Solano, I.; Velo-Antón, G.; Vieites, D. R.; Mable, B. K.; Elmer, K. R.	2021	Phylogenomic inference of species and subspecies diversity in the Palearctic salamander genus Salamandra	MOLECULAR PHYLOGENETICS AND EVOLUTION	Yes	Level 2: Spatial genomic variation	GBS/RAD/target capture	Wild	Europe	Germany	50.6765	8.75296	Yes	average of lat/long provided in pub	DD	Amphibia	Salamandra salamandra	Salamandra salamandra	VU	Global North	11	United Kingdom	Global North	United Kingdom	Global North	International	7	11	0	2.77049
182	Burgon, J. D.; Vences, M.; Steinfartz, S.; Bogaerts, S.; Bonato, L.; Donaire-Barroso, D.; Martínez-Solano, I.; Velo-Antón, G.; Vieites, D. R.; Mable, B. K.; Elmer, K. R.	2021	Phylogenomic inference of species and subspecies diversity in the Palearctic salamander genus Salamandra	MOLECULAR PHYLOGENETICS AND EVOLUTION	Yes	Level 2: Spatial genomic variation	GBS/RAD/target capture	Wild	Europe	Greece	37.8635	22.6433	Yes	average of lat/long provided in pub	DD	Amphibia	Salamandra salamandra	Salamandra salamandra	VU	Global North	11	United Kingdom	Global North	United Kingdom	Global North	International	7	11	0	2.83264
182	Burgon, J. D.; Vences, M.; Steinfartz, S.; Bogaerts, S.; Bonato, L.; Donaire-Barroso, D.; Martínez-Solano, I.; Velo-Antón, G.; Vieites, D. R.; Mable, B. K.; Elmer, K. R.	2021	Phylogenomic inference of species and subspecies diversity in the Palearctic salamander genus Salamandra	MOLECULAR PHYLOGENETICS AND EVOLUTION	Yes	Level 2: Spatial genomic variation	GBS/RAD/target capture	Wild	Europe	Hungary	47.3854	16.769	NO		DD	Amphibia	Salamandra salamandra	Salamandra salamandra	VU	Global North	11	United Kingdom	Global North	United Kingdom	Global North	International	7	11	0	3.23802
182	Burgon, J. D.; Vences, M.; Steinfartz, S.; Bogaerts, S.; Bonato, L.; Donaire-Barroso, D.; Martínez-Solano, I.; Velo-Antón, G.; Vieites, D. R.; Mable, B. K.; Elmer, K. R.	2021	Phylogenomic inference of species and subspecies diversity in the Palearctic salamander genus Salamandra	MOLECULAR PHYLOGENETICS AND EVOLUTION	Yes	Level 2: Spatial genomic variation	GBS/RAD/target capture	Wild	Asia	Israel	33.0347	35.4166	Yes	average of lat/long provided in pub	DD	Amphibia	Salamandra infraimmaculata	Salamandra infraimmaculata	LC	Global North	11	United Kingdom	Global North	United Kingdom	Global North	International	7	11	0	2.43941
182	Burgon, J. D.; Vences, M.; Steinfartz, S.; Bogaerts, S.; Bonato, L.; Donaire-Barroso, D.; Martínez-Solano, I.; Velo-Antón, G.; Vieites, D. R.; Mable, B. K.; Elmer, K. R.	2021	Phylogenomic inference of species and subspecies diversity in the Palearctic salamander genus Salamandra	MOLECULAR PHYLOGENETICS AND EVOLUTION	Yes	Level 2: Spatial genomic variation	GBS/RAD/target capture	Wild	Europe	Italy	43.5039	11.4737	NO		DD	Amphibia	Salamandra lanzai	Salamandra lanzai	CR	Global North	11	United Kingdom	Global North	United Kingdom	Global North	International	7	11	0	3.10312
182	Burgon, J. D.; Vences, M.; Steinfartz, S.; Bogaerts, S.; Bonato, L.; Donaire-Barroso, D.; Martínez-Solano, I.; Velo-Antón, G.; Vieites, D. R.; Mable, B. K.; Elmer, K. R.	2021	Phylogenomic inference of species and subspecies diversity in the Palearctic salamander genus Salamandra	MOLECULAR PHYLOGENETICS AND EVOLUTION	Yes	Level 2: Spatial genomic variation	GBS/RAD/target capture	Wild	Europe	Italy	44.9429	7.0065	Yes	average of lat/long provided in pub	DD	Amphibia	Salamandra atra	Salamandra atra	LC	Global North	11	United Kingdom	Global North	United Kingdom	Global North	International	7	11	0	2.93316
182	Burgon, J. D.; Vences, M.; Steinfartz, S.; Bogaerts, S.; Bonato, L.; Donaire-Barroso, D.; Martínez-Solano, I.; Velo-Antón, G.; Vieites, D. R.; Mable, B. K.; Elmer, K. R.	2021	Phylogenomic inference of species and subspecies diversity in the Palearctic salamander genus Salamandra	MOLECULAR PHYLOGENETICS AND EVOLUTION	Yes	Level 2: Spatial genomic variation	GBS/RAD/target capture	Wild	Europe	Italy	45.7935	11.176	Yes	average of lat/long provided in pub	DD	Amphibia	Salamandra salamandra	Salamandra salamandra	VU	Global North	11	United Kingdom	Global North	United Kingdom	Global North	International	7	11	0	2.93299
182	Burgon, J. D.; Vences, M.; Steinfartz, S.; Bogaerts, S.; Bonato, L.; Donaire-Barroso, D.; Martínez-Solano, I.; Velo-Antón, G.; Vieites, D. R.; Mable, B. K.; Elmer, K. R.	2021	Phylogenomic inference of species and subspecies diversity in the Palearctic salamander genus Salamandra	MOLECULAR PHYLOGENETICS AND EVOLUTION	Yes	Level 2: Spatial genomic variation	GBS/RAD/target capture	Wild	Asia	Lebanon	33.6014	35.6181	Yes	average of lat/long provided in pub	DD	Amphibia	Salamandra infraimmaculata	Salamandra infraimmaculata	LC	Global South	11	United Kingdom	Global North	United Kingdom	Global North	International	7	11	0	2.43455
182	Burgon, J. D.; Vences, M.; Steinfartz, S.; Bogaerts, S.; Bonato, L.; Donaire-Barroso, D.; Martínez-Solano, I.; Velo-Antón, G.; Vieites, D. R.; Mable, B. K.; Elmer, K. R.	2021	Phylogenomic inference of species and subspecies diversity in the Palearctic salamander genus Salamandra	MOLECULAR PHYLOGENETICS AND EVOLUTION	Yes	Level 2: Spatial genomic variation	GBS/RAD/target capture	Wild	Africa	Morocco	34.8077	4.18802	Yes	average of lat/long provided in pub	DD	Amphibia	Salamandra salamandra	Salamandra salamandra	VU	Global South	11	United Kingdom	Global North	United Kingdom	Global North	International	7	11	0	3.19878
182	Burgon, J. D.; Vences, M.; Steinfartz, S.; Bogaerts, S.; Bonato, L.; Donaire-Barroso, D.; Martínez-Solano, I.; Velo-Antón, G.; Vieites, D. R.; Mable, B. K.; Elmer, K. R.	2021	Phylogenomic inference of species and subspecies diversity in the Palearctic salamander genus Salamandra	MOLECULAR PHYLOGENETICS AND EVOLUTION	Yes	Level 2: Spatial genomic variation	GBS/RAD/target capture	Wild	Europe	Poland	50.5549	16.4312	Yes	average of lat/long provided in pub	DD	Amphibia	Salamandra salamandra	Salamandra salamandra	VU	Global North	11	United Kingdom	Global North	United Kingdom	Global North	International	7	11	0	3.00226
182	Burgon, J. D.; Vences, M.; Steinfartz, S.; Bogaerts, S.; Bonato, L.; Donaire-Barroso, D.; Martínez-Solano, I.; Velo-Antón, G.; Vieites, D. R.; Mable, B. K.; Elmer, K. R.	2021	Phylogenomic inference of species and subspecies diversity in the Palearctic salamander genus Salamandra	MOLECULAR PHYLOGENETICS AND EVOLUTION	Yes	Level 2: Spatial genomic variation	GBS/RAD/target capture	Wild	Europe	Portugal	38.7474	8.54298	Yes	average of lat/long provided in pub	DD	Amphibia	Salamandra algira	Salamandra algira	VU	Global North	11	United Kingdom	Global North	United Kingdom	Global North	International	7	11	0	NA
182	Burgon, J. D.; Vences, M.; Steinfartz, S.; Bogaerts, S.; Bonato, L.; Donaire-Barroso, D.; Martínez-Solano, I.; Velo-Antón, G.; Vieites, D. R.; Mable, B. K.; Elmer, K. R.	2021	Phylogenomic inference of species and subspecies diversity in the Palearctic salamander genus Salamandra	MOLECULAR PHYLOGENETICS AND EVOLUTION	Yes	Level 2: Spatial genomic variation	GBS/RAD/target capture	Wild	Europe	Slovakia	49.1671	20.1316	Yes	average of lat/long provided in pub	DD	Amphibia	Salamandra salamandra	Salamandra salamandra	VU	Global North	11	United Kingdom	Global North	United Kingdom	Global North	International	7	11	0	3.10104
182	Burgon, J. D.; Vences, M.; Steinfartz, S.; Bogaerts, S.; Bonato, L.; Donaire-Barroso, D.; Martínez-Solano, I.; Velo-Antón, G.; Vieites, D. R.; Mable, B. K.; Elmer, K. R.	2021	Phylogenomic inference of species and subspecies diversity in the Palearctic salamander genus Salamandra	MOLECULAR PHYLOGENETICS AND EVOLUTION	Yes	Level 2: Spatial genomic variation	GBS/RAD/target capture	Wild	Europe	Slovenia	46.4334	14.2666	Yes	average of lat/long provided in pub	DD	Amphibia	Salamandra salamandra	Salamandra salamandra	VU	Global North	11	United Kingdom	Global North	United Kingdom	Global North	International	7	11	0	3.03802
182	Burgon, J. D.; Vences, M.; Steinfartz, S.; Bogaerts, S.; Bonato, L.; Donaire-Barroso, D.; Martínez-Solano, I.; Velo-Antón, G.; Vieites, D. R.; Mable, B. K.; Elmer, K. R.	2021	Phylogenomic inference of species and subspecies diversity in the Palearctic salamander genus Salamandra	MOLECULAR PHYLOGENETICS AND EVOLUTION	Yes	Level 2: Spatial genomic variation	GBS/RAD/target capture	Wild	Europe	Spain	41.0936	5.13819	Yes	average of lat/long provided in pub	DD	Amphibia	Salamandra salamandra	Salamandra salamandra	VU	Global North	11	United Kingdom	Global North	United Kingdom	Global North	International	7	11	0	NA
182	Burgon, J. D.; Vences, M.; Steinfartz, S.; Bogaerts, S.; Bonato, L.; Donaire-Barroso, D.; Martínez-Solano, I.; Velo-Antón, G.; Vieites, D. R.; Mable, B. K.; Elmer, K. R.	2021	Phylogenomic inference of species and subspecies diversity in the Palearctic salamander genus Salamandra	MOLECULAR PHYLOGENETICS AND EVOLUTION	Yes	Level 2: Spatial genomic variation	GBS/RAD/target capture	Wild	Europe	Switzerland	45.9899	8.9703	Yes	average of lat/long provided in pub	DD	Amphibia	Salamandra salamandra	Salamandra salamandra	VU	Global North	11	United Kingdom	Global North	United Kingdom	Global North	International	7	11	0	2.85833
182	Burgon, J. D.; Vences, M.; Steinfartz, S.; Bogaerts, S.; Bonato, L.; Donaire-Barroso, D.; Martínez-Solano, I.; Velo-Antón, G.; Vieites, D. R.; Mable, B. K.; Elmer, K. R.	2021	Phylogenomic inference of species and subspecies diversity in the Palearctic salamander genus Salamandra	MOLECULAR PHYLOGENETICS AND EVOLUTION	Yes	Level 2: Spatial genomic variation	GBS/RAD/target capture	Wild	Europe	Switzerland	46.8757	8.3376	Yes	average of lat/long provided in pub	DD	Amphibia	Salamandra atra	Salamandra atra	LC	Global North	11	United Kingdom	Global North	United Kingdom	Global North	International	7	11	0	2.80156
182	Burgon, J. D.; Vences, M.; Steinfartz, S.; Bogaerts, S.; Bonato, L.; Donaire-Barroso, D.; Martínez-Solano, I.; Velo-Antón, G.; Vieites, D. R.; Mable, B. K.; Elmer, K. R.	2021	Phylogenomic inference of species and subspecies diversity in the Palearctic salamander genus Salamandra	MOLECULAR PHYLOGENETICS AND EVOLUTION	Yes	Level 2: Spatial genomic variation	GBS/RAD/target capture	Wild	Asia	Syria	34.8622	36.3783	Yes	lat/long from Google Maps for Ayn Algara, Syria, no coordinates provided by publication for this country	DD	Amphibia	Salamandra infraimmaculata	Salamandra infraimmaculata	LC	Global South	11	United Kingdom	Global North	United Kingdom	Global North	International	7	11	0	2.69045
182	Burgon, J. D.; Vences, M.; Steinfartz, S.; Bogaerts, S.; Bonato, L.; Donaire-Barroso, D.; Martínez-Solano, I.; Velo-Antón, G.; Vieites, D. R.; Mable, B. K.; Elmer, K. R.	2021	Phylogenomic inference of species and subspecies diversity in the Palearctic salamander genus Salamandra	MOLECULAR PHYLOGENETICS AND EVOLUTION	Yes	Level 2: Spatial genomic variation	GBS/RAD/target capture	Wild	Asia	Turkey	37.8882	37.4769	Yes	average of lat/long provided in pub	DD	Amphibia	Salamandra infraimmaculata	Salamandra infraimmaculata	LC	Global South	11	United Kingdom	Global North	United Kingdom	Global North	International	7	11	0	3.3033
182	Burgon, J. D.; Vences, M.; Steinfartz, S.; Bogaerts, S.; Bonato, L.; Donaire-Barroso, D.; Martínez-Solano, I.; Velo-Antón, G.; Vieites, D. R.; Mable, B. K.; Elmer, K. R.	2021	Phylogenomic inference of species and subspecies diversity in the Palearctic salamander genus Salamandra	MOLECULAR PHYLOGENETICS AND EVOLUTION	Yes	Level 2: Spatial genomic variation	GBS/RAD/target capture	Wild	Asia	Turkey	36.7533	30.5533	Yes	average of lat/long provided in pub	DD	Amphibia	Lyciasalamandra billae	Lyciasalamandra billae	EN	Global South	11	United Kingdom	Global North	United Kingdom	Global North	International	7	11	0	2.84792
182	Burgon, J. D.; Vences, M.; Steinfartz, S.; Bogaerts, S.; Bonato, L.; Donaire-Barroso, D.; Martínez-Solano, I.; Velo-Antón, G.; Vieites, D. R.; Mable, B. K.; Elmer, K. R.	2021	Phylogenomic inference of species and subspecies diversity in the Palearctic salamander genus Salamandra	MOLECULAR PHYLOGENETICS AND EVOLUTION	Yes	Level 2: Spatial genomic variation	GBS/RAD/target capture	Wild	Asia	Turkey	36.8945	28.281	Yes	average of lat/long provided in pub	DD	Amphibia	Lyciasalamandra flavimembris	Lyciasalamandra flavimembris	EN	Global South	11	United Kingdom	Global North	United Kingdom	Global North	International	7	11	0	2.61858
182	Burgon, J. D.; Vences, M.; Steinfartz, S.; Bogaerts, S.; Bonato, L.; Donaire-Barroso, D.; Martínez-Solano, I.; Velo-Antón, G.; Vieites, D. R.; Mable, B. K.; Elmer, K. R.	2021	Phylogenomic inference of species and subspecies diversity in the Palearctic salamander genus Salamandra	MOLECULAR PHYLOGENETICS AND EVOLUTION	Yes	Level 2: Spatial genomic variation	GBS/RAD/target capture	Wild	Europe	Ukraine	48.5106	23.7459	Yes	average of lat/long provided in pub	DD	Amphibia	Salamandra salamandra	Salamandra salamandra	VU	Global North	11	United Kingdom	Global North	United Kingdom	Global North	International	7	11	0	3.12587
183	Burgon, J. D.; Vieites, D. R.; Jacobs, A.; Weidt, S. K.; Gunter, H. M.; Steinfartz, S.; Burgess, K.; Mable, B. K.; Elmer, K. R.	2020	Functional colour genes and signals of selection in colour-polymorphic salamanders	MOLECULAR ECOLOGY	Yes	Level 1: General genomic resources	RNASeq	Wild	Europe	Spain	43.3819	-5.81915	Yes	lat/long taken from google maps for Asturia, Spain as refernced in paper	DD	Amphibia	Salamandra salamandra	Salamandra salamandra	VU	Global North	9	United Kingdom	Global North	United Kingdom	Global North	International	1	9	0	2.14062
183	Burgon, J. D.; Vieites, D. R.; Jacobs, A.; Weidt, S. K.; Gunter, H. M.; Steinfartz, S.; Burgess, K.; Mable, B. K.; Elmer, K. R.	2020	Functional colour genes and signals of selection in colour-polymorphic salamanders	MOLECULAR ECOLOGY	Yes	Level 2: Spatial genomic variation	GBS/RAD/target capture	Wild	Europe	Spain	43.3819	-5.81915	Yes	lat/long taken from google maps for Asturia, Spain as refernced in paper	DD	Amphibia	Salamandra salamandra	Salamandra salamandra	VU	Global North	9	United Kingdom	Global North	United Kingdom	Global North	International	1	9	0	2.14062
184	Burriel-Carranza, Bernat; Estarellas, Maria; Riaño, Gabriel; Talavera, Adrián; Tejero-Cicuéndez, Héctor; Els, Johannes; Carranza, Salvador	2023	Species boundaries to the limit: Integrating species delimitation methods is critical to avoid taxonomic inflation in the case of the Hajar banded ground gecko (Trachydactylus hajarensis)	Molecular Phylogenetics and Evolution	Yes	Level 2: Spatial genomic variation	GBS/RAD/target capture	Wild	Asia	Oman	22.7655	58.0326	Yes	avg of all sampling localities provided	DD	Reptilia	Trachydactylus hajarensis	Trachydactylus hajarensis	LC	Global South	7	Spain	Global North	Spain	Global North	International	1	6	1	2.1632
184	Burriel-Carranza, Bernat; Estarellas, Maria; Riaño, Gabriel; Talavera, Adrián; Tejero-Cicuéndez, Héctor; Els, Johannes; Carranza, Salvador	2023	Species boundaries to the limit: Integrating species delimitation methods is critical to avoid taxonomic inflation in the case of the Hajar banded ground gecko (Trachydactylus hajarensis)	Molecular Phylogenetics and Evolution	Yes	Level 2: Spatial genomic variation	GBS/RAD/target capture	Wild	Asia	Oman	17.0632	53.9986	Yes	avg of all sampling localities provided	DD	Reptilia	Trachydactylus spatalurus	Trachydactylus spatalurus	LC	Global South	7	Spain	Global North	Spain	Global North	International	1	6	1	1.74531
184	Burriel-Carranza, Bernat; Estarellas, Maria; Riaño, Gabriel; Talavera, Adrián; Tejero-Cicuéndez, Héctor; Els, Johannes; Carranza, Salvador	2023	Species boundaries to the limit: Integrating species delimitation methods is critical to avoid taxonomic inflation in the case of the Hajar banded ground gecko (Trachydactylus hajarensis)	Molecular Phylogenetics and Evolution	Yes	Level 2: Spatial genomic variation	GBS/RAD/target capture	Wild	Asia	United Arab Emirates	25.3822	56.1648	Yes	avg of all sampling localities provided	DD	Reptilia	Trachydactylus hajarensis	Trachydactylus hajarensis	LC	Global South	7	Spain	Global North	Spain	Global North	International	1	6	1	2.50365
186	Butler, Brett O.; Smith, Lydia L.; Flores-Villela, Oscar	2023	Phylogeography and taxonomy of Coleonyx elegans Gray 1845 (Squamata: Eublepharidae) in Mesoamerica: The Isthmus of Tehuantepec as an environmental barrier	Molecular phylogenetics and evolution	Yes	Level 2: Spatial genomic variation	GBS/RAD/target capture	Wild	North America	Belize	17.7635	-88.6545	Yes	avg of all sampling localities provided	DD	Reptilia	Coleonyx elegans	Coleonyx elegans	LC	Global South	3	Mexico	Global South	Mexico	Global South	International	2	1	2	2.09861
186	Butler, Brett O.; Smith, Lydia L.; Flores-Villela, Oscar	2023	Phylogeography and taxonomy of Coleonyx elegans Gray 1845 (Squamata: Eublepharidae) in Mesoamerica: The Isthmus of Tehuantepec as an environmental barrier	Molecular phylogenetics and evolution	Yes	Level 2: Spatial genomic variation	GBS/RAD/target capture	Wild	North America	Guatemala	16.9513	-90.0097	Yes	avg of all sampling localities provided	DD	Reptilia	Coleonyx elegans	Coleonyx elegans	LC	Global South	3	Mexico	Global South	Mexico	Global South	International	2	1	2	2.60122
186	Butler, Brett O.; Smith, Lydia L.; Flores-Villela, Oscar	2023	Phylogeography and taxonomy of Coleonyx elegans Gray 1845 (Squamata: Eublepharidae) in Mesoamerica: The Isthmus of Tehuantepec as an environmental barrier	Molecular phylogenetics and evolution	Yes	Level 2: Spatial genomic variation	GBS/RAD/target capture	Wild	North America	Mexico	18.4753	-91.4636	Yes	avg of all sampling localities provided	DD	Reptilia	Coleonyx elegans	Coleonyx elegans	LC	Global South	3	Mexico	Global South	Mexico	Global South	International	2	1	2	2.19132
186	Butler, Brett O.; Smith, Lydia L.; Flores-Villela, Oscar	2023	Phylogeography and taxonomy of Coleonyx elegans Gray 1845 (Squamata: Eublepharidae) in Mesoamerica: The Isthmus of Tehuantepec as an environmental barrier	Molecular phylogenetics and evolution	Yes	Level 2: Spatial genomic variation	GBS/RAD/target capture	Wild	North America	Mexico	17.8782	-99.8645	Yes	avg of all sampling localities provided	DD	Reptilia	Coleonyx nemoralis	Coleonyx nemoralis	NA	Global South	3	Mexico	Global South	Mexico	Global South	International	2	1	2	2.04653
188	Byer, N. W.; Fountain, E. D.; Reid, B. N.; Miller, K.; Kulzer, P. J.; Peery, M. Z.	2021	Land use and life history constrain adaptive genetic variation and reduce the capacity for climate change adaptation in turtles	BMC GENOMICS	Yes	Level 2: Spatial genomic variation	GBS/RAD/target capture	Wild	North America	United States	44.7299	-89.5937	Yes	lat/long pulled from Google maps for Wisconsin	DD	Reptilia	Emydoidea blandingii	Emydoidea blandingii	EN	Global North	6	United States of America	Global North	United States of America	Global North	Domestic	6	6	0	3.26337
188	Byer, N. W.; Fountain, E. D.; Reid, B. N.; Miller, K.; Kulzer, P. J.; Peery, M. Z.	2021	Land use and life history constrain adaptive genetic variation and reduce the capacity for climate change adaptation in turtles	BMC GENOMICS	Yes	Level 2: Spatial genomic variation	GBS/RAD/target capture	Wild	North America	United States	44.7299	-89.5937	Yes	lat/long pulled from Google maps for Wisconsin	DD	Reptilia	Chelydra serpentina	Chelydra serpentina	LC	Global North	6	United States of America	Global North	United States of America	Global North	Domestic	6	6	0	3.26337
190	Bylsma, R.; Walkup, D. K.; Hibbitts, T. J.; Ryberg, W. A.; Black, A. N.; DeWoody, J. A.	2022	Population genetic and genomic analyses of Western Massasauga (Sistrurus tergeminus ssp.): implications for subspecies delimitation and conservation	CONSERVATION GENETICS	Yes	Level 2: Spatial genomic variation	Whole genome	Wild	North America	Mexico	26.8967	-102.092	NO		DD	Reptilia	Sistrurus tergeminus	Sistrurus tergeminus	NA	Global South	6	United States of America	Global North	United States of America	Global North	Domestic	6	6	0	2.71632
190	Bylsma, R.; Walkup, D. K.; Hibbitts, T. J.; Ryberg, W. A.; Black, A. N.; DeWoody, J. A.	2022	Population genetic and genomic analyses of Western Massasauga (Sistrurus tergeminus ssp.): implications for subspecies delimitation and conservation	CONSERVATION GENETICS	Yes	Level 2: Spatial genomic variation	Whole genome	Wild	North America	United States	34.6829	-99.5577	Yes	lat/longs averaged for all localities provided in publicatino	DD	Reptilia	Sistrurus tergeminus	Sistrurus tergeminus	NA	Global North	6	United States of America	Global North	United States of America	Global North	Domestic	6	6	0	3.05972
191	Byrne, A. Q.; Rothstein, A. P.; Smith, L. L.; Kania, H.; Knapp, R. A.; Boiano, D. M.; Briggs, C. J.; Backlin, A. R.; Fisher, R. N.; Rosenblum, E. B.	2023	Revisiting conservation units for the endangered mountain yellow-legged frog species complex (Rana muscosa, Rana sierrae) using multiple genomic methods	CONSERVATION GENETICS	Yes	Level 2: Spatial genomic variation	GBS/RAD/target capture	Wild	North America	United States	36.8978	-118.549	Yes	lat/long from Google Maps for Kings Canyon National Park	DD	Amphibia	Rana muscosa	Rana muscosa	EN	Global North	10	United States of America	Global North	United States of America	Global North	Domestic	10	10	0	3.0342
191	Byrne, A. Q.; Rothstein, A. P.; Smith, L. L.; Kania, H.; Knapp, R. A.; Boiano, D. M.; Briggs, C. J.; Backlin, A. R.; Fisher, R. N.; Rosenblum, E. B.	2023	Revisiting conservation units for the endangered mountain yellow-legged frog species complex (Rana muscosa, Rana sierrae) using multiple genomic methods	CONSERVATION GENETICS	Yes	Level 2: Spatial genomic variation	GBS/RAD/target capture	Wild	North America	United States	37.9443	-119.47	Yes	lat/long from Google Maps for Yosemite National Park	DD	Amphibia	Rana sierrae	Rana sierrae	VU	Global North	10	United States of America	Global North	United States of America	Global North	Domestic	10	10	0	2.93368
192	Byrne, Allison Q.; Richards‐Zawacki, Corinne L.; Voyles, Jamie; Bi, Ke; Ibáñez, Roberto; Rosenblum, Erica Bree	2021	Whole exome sequencing identifies the potential for genetic rescue in iconic and critically endangered Panamanian harlequin frogs	Global change biology	Yes	Level 2: Spatial genomic variation	RNASeq	Wild	North America	Costa Rica	10.4399	-84.2085	Yes	lat/long from Google Maps for Costa Rica	DD	Amphibia	Atelopus chiriquiensis	Atelopus chiriquiensis	EX	Global South	6	United States of America	Global North	United States of America	Global North	International	1	5	1	1.9309
192	Byrne, Allison Q.; Richards‐Zawacki, Corinne L.; Voyles, Jamie; Bi, Ke; Ibáñez, Roberto; Rosenblum, Erica Bree	2021	Whole exome sequencing identifies the potential for genetic rescue in iconic and critically endangered Panamanian harlequin frogs	Global change biology	Yes	Level 2: Spatial genomic variation	RNASeq	Wild	North America	Costa Rica	10.4399	-84.2085	Yes	lat/long from Google Maps for Costa Rica	DD	Amphibia	Atelopus senex	Atelopus senex	EX	Global South	6	United States of America	Global North	United States of America	Global North	International	1	5	1	1.9309
192	Byrne, Allison Q.; Richards‐Zawacki, Corinne L.; Voyles, Jamie; Bi, Ke; Ibáñez, Roberto; Rosenblum, Erica Bree	2021	Whole exome sequencing identifies the potential for genetic rescue in iconic and critically endangered Panamanian harlequin frogs	Global change biology	Yes	Level 2: Spatial genomic variation	RNASeq	Captive	NA	NA	NA	NA	NA	NA	NA	Amphibia	Atelopus varius	Atelopus varius	CR		6	United States of America		United States of America		International	NA	5	1	NA
192	Byrne, Allison Q.; Richards‐Zawacki, Corinne L.; Voyles, Jamie; Bi, Ke; Ibáñez, Roberto; Rosenblum, Erica Bree	2021	Whole exome sequencing identifies the potential for genetic rescue in iconic and critically endangered Panamanian harlequin frogs	Global change biology	Yes	Level 2: Spatial genomic variation	RNASeq	Wild	North America	Panama	8.51016	-80.198	Yes	lat/long from Google Maps for Panama	DD	Amphibia	Atelopus varius	Atelopus varius	CR	Global South	6	United States of America	Global North	United States of America	Global North	International	1	5	1	1.64983
192	Byrne, Allison Q.; Richards‐Zawacki, Corinne L.; Voyles, Jamie; Bi, Ke; Ibáñez, Roberto; Rosenblum, Erica Bree	2021	Whole exome sequencing identifies the potential for genetic rescue in iconic and critically endangered Panamanian harlequin frogs	Global change biology	Yes	Level 2: Spatial genomic variation	RNASeq	Wild	North America	Panama	8.51016	-80.198	Yes	lat/long from Google Maps for Panama	DD	Amphibia	Atelopus zeteki	Atelopus zeteki	CR	Global South	6	United States of America	Global North	United States of America	Global North	International	1	5	1	1.64983
193	Caballero-Pérez, J.; Espinal-Centeno, A.; Falcon, F.; García-Ortega, L. F.; Curiel-Quesada, E.; Cruz-Hernández, A.; Bako, L.; Chen, X. M.; Martínez, O.; Arteaga-Vázquez, M. A.; Herrera-Estrella, L.; Cruz-Ramírez, A.	2018	Transcriptional landscapes of Axolotl (Ambystoma mexicanum)	DEVELOPMENTAL BIOLOGY	Yes	Level 1: General genomic resources	RNASeq	Captive	NA	NA	NA	NA	NA	NA	NA	Amphibia	Ambystoma mexicanum	Ambystoma mexicanum	CR								NA			NA
194	Caballero, S.; Martínez, J. G.; Morales-Betancourt, M. A.; Bolaños, N.; Lasso, C. A.	2022	Genomic analyses of the scorpion mud turtle (Kinosternon scorpioides) (Linnaeus, 1766) in insular and continental Colombia: Evidence for multiple conservation and taxonomic units	FRONTIERS IN CONSERVATION SCIENCE	Yes	Level 2: Spatial genomic variation	GBS/RAD/target capture	Wild	South America	Colombia	7.92396	-75.4981	Yes	average of coordinates of sampling locations provided	DD	Reptilia	Kinosternon scorpioides	Kinosternon scorpioides	NA	Global South	5	Colombia	Global South	Colombia	Global South	Domestic	5	0	5	1.55746
195	Caeiro-Dias, G.; Brelsford, A.; Kaliontzopoulou, A.; Meneses-Ribeiro, M.; Crochet, P. A.; Pinho, C.	2021	Variable levels of introgression between the endangered Podarcis carbonelli and highly divergent congeneric species	HEREDITY	Yes	Level 2: Spatial genomic variation	GBS/RAD/target capture	Wild	Europe	Portugal	40.3884	-7.44862	Yes	average of coordinates of sampling locations provided	DD	Reptilia	Podarcis guadarramae	Podarcis guadarramae	LC	Global North	6	Portugal	Global North	Portugal	Global North	International	4	6	0	2.89618
195	Caeiro-Dias, G.; Brelsford, A.; Kaliontzopoulou, A.; Meneses-Ribeiro, M.; Crochet, P. A.; Pinho, C.	2021	Variable levels of introgression between the endangered Podarcis carbonelli and highly divergent congeneric species	HEREDITY	Yes	Level 2: Spatial genomic variation	GBS/RAD/target capture	Wild	Europe	Portugal	40.8773	-8.51675	Yes	average of coordinates of sampling locations provided	DD	Reptilia	Podarcis virescens	Podarcis virescens	LC	Global North	6	Portugal	Global North	Portugal	Global North	International	4	6	0	2.18785
195	Caeiro-Dias, G.; Brelsford, A.; Kaliontzopoulou, A.; Meneses-Ribeiro, M.; Crochet, P. A.; Pinho, C.	2021	Variable levels of introgression between the endangered Podarcis carbonelli and highly divergent congeneric species	HEREDITY	Yes	Level 2: Spatial genomic variation	GBS/RAD/target capture	Wild	Europe	Portugal	40.84	-8.58	Yes	average of coordinates of sampling locations provided	DD	Reptilia	Podarcis carbonelli	Podarcis carbonelli	VU	Global North	6	Portugal	Global North	Portugal	Global North	International	4	6	0	2.18785
195	Caeiro-Dias, G.; Brelsford, A.; Kaliontzopoulou, A.; Meneses-Ribeiro, M.; Crochet, P. A.; Pinho, C.	2021	Variable levels of introgression between the endangered Podarcis carbonelli and highly divergent congeneric species	HEREDITY	Yes	Level 2: Spatial genomic variation	GBS/RAD/target capture	Wild	Europe	Portugal	41.1037	-8.64361	Yes	average of coordinates of sampling locations provided	DD	Reptilia	Podarcus bocagei	Podarcus bocagei	NA	Global North	6	Portugal	Global North	Portugal	Global North	International	4	6	0	2.12934
195	Caeiro-Dias, G.; Brelsford, A.; Kaliontzopoulou, A.; Meneses-Ribeiro, M.; Crochet, P. A.; Pinho, C.	2021	Variable levels of introgression between the endangered Podarcis carbonelli and highly divergent congeneric species	HEREDITY	Yes	Level 2: Spatial genomic variation	GBS/RAD/target capture	Wild	Europe	Spain	36.8915	-6.35198	Yes	average of coordinates of sampling locations provided	DD	Reptilia	Podarcis vaucheri	Podarcis vaucheri	LC	Global North	6	Portugal	Global North	Portugal	Global North	International	4	6	0	2.31372
195	Caeiro-Dias, G.; Brelsford, A.; Kaliontzopoulou, A.; Meneses-Ribeiro, M.; Crochet, P. A.; Pinho, C.	2021	Variable levels of introgression between the endangered Podarcis carbonelli and highly divergent congeneric species	HEREDITY	Yes	Level 2: Spatial genomic variation	GBS/RAD/target capture	Wild	Europe	Spain	37.0376	-6.56608	Yes	average of coordinates of sampling locations provided	DD	Reptilia	Podarcis carbonelli	Podarcis carbonelli	VU	Global North	6	Portugal	Global North	Portugal	Global North	International	4	6	0	2.36892
196	Caeiro-Dias, Guilherme; Rocha, Sara; Couto, Alvarina; Pereira, Carolina; Brelsford, Alan; Crochet, Pierre-André; Pinho, Catarina	2021	Nuclear phylogenies and genomics of a contact zone establish the species rank of Podarcis lusitanicus (Squamata, Lacertidae)	Molecular phylogenetics and evolution	Yes	Level 2: Spatial genomic variation	GBS/RAD/target capture	Wild	Europe	Portugal	40.391	-6.963	Yes	average of coordinates of sampling locations provided	DD	Reptilia	Podarcis guadarramae	Podarcis guadarramae	LC	Global North	7	Portugal	Global North	Portugal	Global North	International	5	7	0	3.1099
196	Caeiro-Dias, Guilherme; Rocha, Sara; Couto, Alvarina; Pereira, Carolina; Brelsford, Alan; Crochet, Pierre-André; Pinho, Catarina	2021	Nuclear phylogenies and genomics of a contact zone establish the species rank of Podarcis lusitanicus (Squamata, Lacertidae)	Molecular phylogenetics and evolution	Yes	Level 2: Spatial genomic variation	GBS/RAD/target capture	Wild	Europe	Portugal	41.604	-7.996	Yes	average of coordinates of sampling locations provided	DD	Reptilia	Podarcus bocagei	Podarcus bocagei	NA	Global North	7	Portugal	Global North	Portugal	Global North	International	5	7	0	2.51545
196	Caeiro-Dias, Guilherme; Rocha, Sara; Couto, Alvarina; Pereira, Carolina; Brelsford, Alan; Crochet, Pierre-André; Pinho, Catarina	2021	Nuclear phylogenies and genomics of a contact zone establish the species rank of Podarcis lusitanicus (Squamata, Lacertidae)	Molecular phylogenetics and evolution	Yes	Level 2: Spatial genomic variation	GBS/RAD/target capture	Wild	Europe	Portugal	41.604	-7.996	Yes	average of coordinates of sampling locations provided	DD	Reptilia	Podarcis lucitanicus	Podarcis lucitanicus	NA	Global North	7	Portugal	Global North	Portugal	Global North	International	5	7	0	2.51545
196	Caeiro-Dias, Guilherme; Rocha, Sara; Couto, Alvarina; Pereira, Carolina; Brelsford, Alan; Crochet, Pierre-André; Pinho, Catarina	2021	Nuclear phylogenies and genomics of a contact zone establish the species rank of Podarcis lusitanicus (Squamata, Lacertidae)	Molecular phylogenetics and evolution	Yes	Level 2: Spatial genomic variation	GBS/RAD/target capture	Wild	Europe	Spain	40.424	-6.683	Yes	average of coordinates of sampling locations provided	DD	Reptilia	Podarcis guadarramae	Podarcis guadarramae	LC	Global North	7	Portugal	Global North	Portugal	Global North	International	5	7	0	3.1684
196	Caeiro-Dias, Guilherme; Rocha, Sara; Couto, Alvarina; Pereira, Carolina; Brelsford, Alan; Crochet, Pierre-André; Pinho, Catarina	2021	Nuclear phylogenies and genomics of a contact zone establish the species rank of Podarcis lusitanicus (Squamata, Lacertidae)	Molecular phylogenetics and evolution	Yes	Level 2: Spatial genomic variation	GBS/RAD/target capture	Wild	Europe	Spain	42.3669	-7.33571	Yes	average of coordinates of sampling locations provided	DD	Reptilia	Podarcus bocagei	Podarcus bocagei	NA	Global North	7	Portugal	Global North	Portugal	Global North	International	5	7	0	2.55781
196	Caeiro-Dias, Guilherme; Rocha, Sara; Couto, Alvarina; Pereira, Carolina; Brelsford, Alan; Crochet, Pierre-André; Pinho, Catarina	2021	Nuclear phylogenies and genomics of a contact zone establish the species rank of Podarcis lusitanicus (Squamata, Lacertidae)	Molecular phylogenetics and evolution	Yes	Level 2: Spatial genomic variation	GBS/RAD/target capture	Wild	Europe	Spain	42.3669	-7.33571	Yes	average of coordinates of sampling locations provided	DD	Reptilia	Podarcis lucitanicus	Podarcis lucitanicus	NA	Global North	7	Portugal	Global North	Portugal	Global North	International	5	7	0	2.55781
197	Cahais, V.; Gayral, P.; Tsagkogeorga, G.; Melo-Ferreira, J.; Ballenghien, M.; Weinert, L.; Chiari, Y.; Belkhir, K.; Ranwez, V.; Galtier, N.	2012	Reference-free transcriptome assembly in non-model animals from next-generation sequencing data	MOLECULAR ECOLOGY RESOURCES	Yes	Level 1: General genomic resources	RNASeq	Wild	NA	NA	NA	NA		there is no range map for species in IUCN		Reptilia	Emys orbicularis	Emys orbicularis	NT	NA	10	France	Global North	France	Global North	International	NA	10	0	NA
198	Calvete, J. J.; Casewell, N. R.; Hernández-Guzmán, U.; Quesada-Bernat, S.; Sanz, L.; Rokyta, D. R.; Storey, D.; Albulescu, L. O.; Wüster, W.; Smith, C. F.; Schuett, G. W.; Booth, W.	2018	Venom Complexity in a Pitviper Produced by Facultative Parthenogenesis	SCIENTIFIC REPORTS	Yes	Level 1: General genomic resources	RNASeq	Wild	North America	United States	41.5653	-72.7605	NO		DD	Reptilia	Agkistrodon contortrix	Agkistrodon contortrix	LC	Global North	12	Spain	Global North	United States of America	Global North	International	4	12	0	3.11215
199	Camacho-Sanchez, M.; Velo-Antón, G.; Hanson, J. O.; Veríssimo, A.; Martínez-Solano, I.; Marques, A.; Moritz, C.; Carvalho, S. B.	2020	Comparative assessment of range-wide patterns of genetic diversity and structure with SNPs and microsatellites: A case study with Iberian amphibians	ECOLOGY AND EVOLUTION	Yes	Level 2: Spatial genomic variation	GBS/RAD/target capture	Wild	Europe	Portugal	40.0323	-7.93873	Yes	Centroid for Portugal	DD	Amphibia	Hyla molleri	Hyla molleri	LC	Global North	8	Portugal	Global North	Portugal	Global North	International	7	8	0	2.61094
199	Camacho-Sanchez, M.; Velo-Antón, G.; Hanson, J. O.; Veríssimo, A.; Martínez-Solano, I.; Marques, A.; Moritz, C.; Carvalho, S. B.	2020	Comparative assessment of range-wide patterns of genetic diversity and structure with SNPs and microsatellites: A case study with Iberian amphibians	ECOLOGY AND EVOLUTION	Yes	Level 2: Spatial genomic variation	GBS/RAD/target capture	Wild	Europe	Portugal	40.0323	-7.93873	Yes	Centroid for Portugal	DD	Amphibia	Pelobates cultripes	Pelobates cultripes	VU	Global North	8	Portugal	Global North	Portugal	Global North	International	7	8	0	2.61094
199	Camacho-Sanchez, M.; Velo-Antón, G.; Hanson, J. O.; Veríssimo, A.; Martínez-Solano, I.; Marques, A.; Moritz, C.; Carvalho, S. B.	2020	Comparative assessment of range-wide patterns of genetic diversity and structure with SNPs and microsatellites: A case study with Iberian amphibians	ECOLOGY AND EVOLUTION	Yes	Level 2: Spatial genomic variation	GBS/RAD/target capture	Wild	Europe	Spain	40.3271	-3.51391	Yes	Centroid for Spain	DD	Amphibia	Hyla molleri	Hyla molleri	LC	Global North	8	Portugal	Global North	Portugal	Global North	International	7	8	0	3.50746
199	Camacho-Sanchez, M.; Velo-Antón, G.; Hanson, J. O.; Veríssimo, A.; Martínez-Solano, I.; Marques, A.; Moritz, C.; Carvalho, S. B.	2020	Comparative assessment of range-wide patterns of genetic diversity and structure with SNPs and microsatellites: A case study with Iberian amphibians	ECOLOGY AND EVOLUTION	Yes	Level 2: Spatial genomic variation	GBS/RAD/target capture	Wild	Europe	Spain	40.3271	-3.51391	Yes	Centroid for Spain	DD	Amphibia	Pelobates cultripes	Pelobates cultripes	VU	Global North	8	Portugal	Global North	Portugal	Global North	International	7	8	0	3.50746
201	Campbell-Staton, S. C.; Cheviron, Z. A.; Rochette, N.; Catchen, J.; Losos, J. B.; Edwards, S. V.	2017	Winter storms drive rapid phenotypic, regulatory, and genomic shifts in the green anole lizard	SCIENCE	Yes	Level 4: Functional Variation - climate change	RNASeq	Wild	North America	United States	30.502	-96.8025	Yes	averaged coords provided	DD	Reptilia	Anolis carolinensis	Anolis carolinensis	LC	Global North	6	United States of America	Global North	United States of America	Global North	Domestic	6	6	0	2.7809
202	Campbell-Staton, S. C.; Winchell, K. M.; Rochette, N. C.; Fredette, J.; Maayan, I.; Schweizer, R. M.; Catchen, J.	2020	Parallel selection on thermal physiology facilitates repeated adaptation of city lizards to urban heat islands	NATURE ECOLOGY & EVOLUTION	Yes	Level 4: Functional Variation - climate change	RNASeq	Wild	North America	United States	18.3817	-66.6784	Yes	centroid estimated based on map in supplemental	DD	Reptilia	Anolis cristatellus	Anolis cristatellus	LC	Global North	7	United States of America	Global North	United States of America	Global North	Domestic	7	7	0	1.71181
203	Campbell‐Staton, S. C.; Edwards, S. V.; Losos, J. B.	2016	Climate‐mediated adaptation after mainland colonization of an ancestrally subtropical island lizard, Anolis carolinensis	Journal of evolutionary biology	Yes	Level 4: Functional Variation - climate change	GBS/RAD/target capture	Wild	North America	United States	30.9551	-88.4571	Yes	estimated centroid of native range from Figure 1	DD	Reptilia	Anolis carolinensis	Anolis carolinensis	LC	Global North	3	United States of America	Global North	United States of America	Global North	Domestic	3	3	0	2.1724
204	Campbell‐Staton, Shane C.; Bare, Anna; Losos, Jonathan B.; Edwards, Scott V.; Cheviron, Zachary A.	2018	Physiological and regulatory underpinnings of geographic variation in reptilian cold tolerance across a latitudinal cline	Molecular ecology	Yes	Level 4: Functional Variation - climate change	RNASeq	Wild	North America	United States	30.3396	-96.9339	Yes	coords of different locatities were estimated based on Figure 2 and then averaged	DD	Reptilia	Anolis carolinensis	Anolis carolinensis	LC	Global North	3	United States of America	Global North	United States of America	Global North	Domestic	3	3	0	2.77413
205	Campbell, L. J.; Hammond, S. A.; Price, S. J.; Sharma, M. D.; Garner, T. W. J.; Birol, I.; Helbing, C. C.; Wilfert, L.; Griffiths, A. G. F.	2018	A novel approach to wildlife transcriptomics provides evidence of disease-mediated differential expression and changes to the microbiome of amphibian populations	MOLECULAR ECOLOGY	Yes	Level 3: Functional Variation - global change	RNASeq	Wild	Europe	United Kingdom	51.5063	-0.398701	Yes	coords of different locatities were estimated based on Figure 1 and then averaged	DD	Amphibia	Rana temporaria	Rana temporaria	LC	Global North	9	United Kingdom	Global North	United Kingdom	Global North	International	6	9	0	2.02917
209	Cao, R.; Somaweera, R.; Brittain, K.; FitzSimmons, N. N.; Georges, A.; Gongora, J.	2020	Genetic structure and diversity of Australian freshwater crocodiles (Crocodylus johnstoni) from the Kimberley, Western Australia	CONSERVATION GENETICS	Yes	Level 2: Spatial genomic variation	GBS/RAD/target capture	Wild	Oceania	Australia	-17.3486	126.443	Yes	coords of given localities found in Google Maps and averaged	DD	Reptilia	Crocodylus johnstoni	Crocodylus johnstoni	LC	Global North	6	Australia	Global North	Australia	Global North	Domestic	6	6	0	1.83489
211	Capraro, A.; O'Meally, D.; Waters, S. A.; Patel, H. R.; Georges, A.; Waters, P. D.	2019	Waking the sleeping dragon: gene expression profiling reveals adaptive strategies of the hibernating reptile Pogona vitticeps	BMC GENOMICS	Yes	Level 1: General genomic resources	RNASeq	Captive	NA	NA	NA	NA	NA	NA	NA	Reptilia	Pogona vitticeps	Pogona vitticeps	LC		6	Australia		Australia		Domestic	NA	6	0	NA
213	Car, C.; Gilles, A.; Goujon, E.; Muller, M. L. D.; Camoin, L.; Frelon, S.; Burraco, P.; Granjeaud, S.; Baudelet, E.; Audebert, S.; Orizaola, G.; Armengaud, J.; Tenenhaus, A.; Garali, I.; Bonzom, J. M.; Armant, O.	2023	Population transcriptogenomics highlights impaired metabolism and small population sizes in tree frogs living in the Chernobyl Exclusion Zone	BMC BIOLOGY	Yes	Level 3: Functional Variation - global change	RNASeq	Wild	Europe	Ukraine	51.3639	30.2268	Yes	averaged coords given in supplement	DD	Amphibia	Hyla orientalis	Hyla orientalis	LC	Global North	16	France	Global North	France	Global North	International	0	16	0	3.5559
214	Card, D. C.; Adams, R. H.; Schield, D. R.; Perry, B. W.; Corbin, A. B.; Pasquesi, G. I. M.; Row, K.; Van Kleeck, M. J.; Daza, J.; Booth, W.; Montgomery, C. E.; Boback, S. M.; Castoe, T. A.	2019	Genomic Basis of Convergent Island Phenotypes in Boa Constrictors	GENOME BIOLOGY AND EVOLUTION	Yes	Level 2: Spatial genomic variation	GBS/RAD/target capture	Wild	North America	Belize	17.1665	-88.4934	Yes	averaged coords given in supplement	DD	Reptilia	Boa constrictor	Boa constrictor	LC	Global South	13	United States of America	Global North	United States of America	Global North	International	0	12	1	2.11597
214	Card, D. C.; Adams, R. H.; Schield, D. R.; Perry, B. W.; Corbin, A. B.; Pasquesi, G. I. M.; Row, K.; Van Kleeck, M. J.; Daza, J.; Booth, W.; Montgomery, C. E.; Boback, S. M.; Castoe, T. A.	2019	Genomic Basis of Convergent Island Phenotypes in Boa Constrictors	GENOME BIOLOGY AND EVOLUTION	Yes	Level 2: Spatial genomic variation	Whole genome	Wild	North America	Belize	17.1665	-88.4934	Yes	averaged coords given in supplement	DD	Reptilia	Boa constrictor	Boa constrictor	LC	Global South	13	United States of America	Global North	United States of America	Global North	International	0	12	1	2.11597
214	Card, D. C.; Adams, R. H.; Schield, D. R.; Perry, B. W.; Corbin, A. B.; Pasquesi, G. I. M.; Row, K.; Van Kleeck, M. J.; Daza, J.; Booth, W.; Montgomery, C. E.; Boback, S. M.; Castoe, T. A.	2019	Genomic Basis of Convergent Island Phenotypes in Boa Constrictors	GENOME BIOLOGY AND EVOLUTION	Yes	Level 2: Spatial genomic variation	RNASeq	Wild	South America	Brazil	-6.88473	-56.0294	Yes	iucn species range	DD	Reptilia	Boa constrictor	Boa constrictor	LC	Global South	13	United States of America	Global North	United States of America	Global North	International	0	12	1	2.64601
214	Card, D. C.; Adams, R. H.; Schield, D. R.; Perry, B. W.; Corbin, A. B.; Pasquesi, G. I. M.; Row, K.; Van Kleeck, M. J.; Daza, J.; Booth, W.; Montgomery, C. E.; Boback, S. M.; Castoe, T. A.	2019	Genomic Basis of Convergent Island Phenotypes in Boa Constrictors	GENOME BIOLOGY AND EVOLUTION	Yes	Level 2: Spatial genomic variation	GBS/RAD/target capture	Wild	North America	Honduras	15.8376	-86.652	Yes	averaged coords given in supplement	DD	Reptilia	Boa constrictor	Boa constrictor	LC	Global South	13	United States of America	Global North	United States of America	Global North	International	0	12	1	NA
214	Card, D. C.; Adams, R. H.; Schield, D. R.; Perry, B. W.; Corbin, A. B.; Pasquesi, G. I. M.; Row, K.; Van Kleeck, M. J.; Daza, J.; Booth, W.; Montgomery, C. E.; Boback, S. M.; Castoe, T. A.	2019	Genomic Basis of Convergent Island Phenotypes in Boa Constrictors	GENOME BIOLOGY AND EVOLUTION	Yes	Level 2: Spatial genomic variation	Whole genome	Wild	North America	Honduras	15.8376	-86.652	Yes	averaged coords given in supplement	DD	Reptilia	Boa constrictor	Boa constrictor	LC	Global South	13	United States of America	Global North	United States of America	Global North	International	0	12	1	NA
215	Card, D. C.; Perry, B. W.; Adams, R. H.; Schield, D. R.; Young, A. S.; Andrew, A. L.; Jezkova, T.; Pasquesi, G. I. M.; Hales, N. R.; Walsh, M. R.; Rochford, M. R.; Mazzotti, F. J.; Hart, K. M.; Hunter, M. E.; Castoe, T. A.	2018	Novel ecological and climatic conditions drive rapid adaptation in invasive Florida Burmese pythons	MOLECULAR ECOLOGY	Yes	Level 4: Functional Variation - climate change	RNASeq	Captive	NA	NA	NA	NA	NA	NA	NA	Reptilia	Python molorus	Python molorus	NA		15	United States of America		United States of America		Domestic	NA	15	0	NA	uses burmese python genome from Castoe et al. 2013 and boa constrictor from Bradnam et al. 2013; not in our db; uses RNAseq on lab animals and RADseq on wild individuals
215	Card, D. C.; Perry, B. W.; Adams, R. H.; Schield, D. R.; Young, A. S.; Andrew, A. L.; Jezkova, T.; Pasquesi, G. I. M.; Hales, N. R.; Walsh, M. R.; Rochford, M. R.; Mazzotti, F. J.; Hart, K. M.; Hunter, M. E.; Castoe, T. A.	2018	Novel ecological and climatic conditions drive rapid adaptation in invasive Florida Burmese pythons	MOLECULAR ECOLOGY	Yes	Level 4: Functional Variation - climate change	GBS/RAD/target capture	Wild	North America	United States	25.5387	-80.6655	Yes	averaged coords given in supplement	DD	Reptilia	Python molorus	Python molorus	NA	Global North	15	United States of America	Global North	United States of America	Global North	Domestic	15	15	0	1.79861	uses burmese python genome from Castoe et al. 2013 and boa constrictor from Bradnam et al. 2013; not in our db; uses RNAseq on lab animals and RADseq on wild individuals
216	Card, D. C.; Vonk, F. J.; Smalbrugge, S.; Casewell, N. R.; Wüster, W.; Castoe, T. A.; Schuett, G. W.; Booth, W.	2021	Genome-wide data implicate terminal fusion automixis in king cobra facultative parthenogenesis	SCIENTIFIC REPORTS	Yes	Level 1: General genomic resources	GBS/RAD/target capture	Wild	Asia	Indonesia	-0.066281	101.476	Yes	used Google Maps to estimate center of Sumatra	DD	Reptilia	Ophiophagus hannah	Ophiophagus hannah	VU	Global South	8	United States of America	Global North	United States of America	Global North	International	0	8	0	1.90087
217	Card, Daren C.; Schield, Drew R.; Adams, Richard H.; Corbin, Andrew B.; Perry, Blair W.; Andrew, Audra L.; Pasquesi, Giulia I. M.; Smith, Eric N.; Jezkova, Tereza; Boback, Scott M.; Booth, Warren; Castoe, Todd A.	2016	Phylogeographic and population genetic analyses reveal multiple species of Boa and independent origins of insular dwarfism	Molecular phylogenetics and evolution	Yes	Level 2: Spatial genomic variation	GBS/RAD/target capture	Wild	South America	Argentina	-35.5052	-65.4208	Yes	used Google Maps to estimate center of Argentina	DD	Reptilia	Boa constrictor	Boa constrictor	LC	Global South	12	United States of America	Global North	United States of America	Global North	Domestic	0	12	0	1.38715
217	Card, Daren C.; Schield, Drew R.; Adams, Richard H.; Corbin, Andrew B.; Perry, Blair W.; Andrew, Audra L.; Pasquesi, Giulia I. M.; Smith, Eric N.; Jezkova, Tereza; Boback, Scott M.; Booth, Warren; Castoe, Todd A.	2016	Phylogeographic and population genetic analyses reveal multiple species of Boa and independent origins of insular dwarfism	Molecular phylogenetics and evolution	Yes	Level 2: Spatial genomic variation	GBS/RAD/target capture	Wild	North America	Belize	17.0786	-88.3165	Yes	averaged coords given in supplement	DD	Reptilia	Boa constrictor	Boa constrictor	LC	Global South	12	United States of America	Global North	United States of America	Global North	Domestic	0	12	0	2.07552
217	Card, Daren C.; Schield, Drew R.; Adams, Richard H.; Corbin, Andrew B.; Perry, Blair W.; Andrew, Audra L.; Pasquesi, Giulia I. M.; Smith, Eric N.; Jezkova, Tereza; Boback, Scott M.; Booth, Warren; Castoe, Todd A.	2016	Phylogeographic and population genetic analyses reveal multiple species of Boa and independent origins of insular dwarfism	Molecular phylogenetics and evolution	Yes	Level 2: Spatial genomic variation	GBS/RAD/target capture	Wild	South America	Colombia	4.57087	-74.2973	Yes	averaged coords given in supplement	DD	Reptilia	Boa constrictor	Boa constrictor	LC	Global South	12	United States of America	Global North	United States of America	Global North	Domestic	0	12	0	1.82847
217	Card, Daren C.; Schield, Drew R.; Adams, Richard H.; Corbin, Andrew B.; Perry, Blair W.; Andrew, Audra L.; Pasquesi, Giulia I. M.; Smith, Eric N.; Jezkova, Tereza; Boback, Scott M.; Booth, Warren; Castoe, Todd A.	2016	Phylogeographic and population genetic analyses reveal multiple species of Boa and independent origins of insular dwarfism	Molecular phylogenetics and evolution	Yes	Level 2: Spatial genomic variation	GBS/RAD/target capture	Wild	North America	Costa Rica	9.74892	-83.7534	Yes	averaged coords given in supplement	DD	Reptilia	Boa constrictor	Boa constrictor	LC	Global South	12	United States of America	Global North	United States of America	Global North	Domestic	0	12	0	1.84062
217	Card, Daren C.; Schield, Drew R.; Adams, Richard H.; Corbin, Andrew B.; Perry, Blair W.; Andrew, Audra L.; Pasquesi, Giulia I. M.; Smith, Eric N.; Jezkova, Tereza; Boback, Scott M.; Booth, Warren; Castoe, Todd A.	2016	Phylogeographic and population genetic analyses reveal multiple species of Boa and independent origins of insular dwarfism	Molecular phylogenetics and evolution	Yes	Level 2: Spatial genomic variation	GBS/RAD/target capture	Wild	North America	El Salvador	13.7942	-88.8965	Yes	averaged coords given in supplement	DD	Reptilia	Boa constrictor	Boa constrictor	LC	Global South	12	United States of America	Global North	United States of America	Global North	Domestic	0	12	0	2.44097
217	Card, Daren C.; Schield, Drew R.; Adams, Richard H.; Corbin, Andrew B.; Perry, Blair W.; Andrew, Audra L.; Pasquesi, Giulia I. M.; Smith, Eric N.; Jezkova, Tereza; Boback, Scott M.; Booth, Warren; Castoe, Todd A.	2016	Phylogeographic and population genetic analyses reveal multiple species of Boa and independent origins of insular dwarfism	Molecular phylogenetics and evolution	Yes	Level 2: Spatial genomic variation	GBS/RAD/target capture	Wild	North America	Guatemala	15.3038	-90.4276	Yes	averaged coords given in supplement	DD	Reptilia	Boa constrictor	Boa constrictor	LC	Global South	12	United States of America	Global North	United States of America	Global North	Domestic	0	12	0	2.60781
217	Card, Daren C.; Schield, Drew R.; Adams, Richard H.; Corbin, Andrew B.; Perry, Blair W.; Andrew, Audra L.; Pasquesi, Giulia I. M.; Smith, Eric N.; Jezkova, Tereza; Boback, Scott M.; Booth, Warren; Castoe, Todd A.	2016	Phylogeographic and population genetic analyses reveal multiple species of Boa and independent origins of insular dwarfism	Molecular phylogenetics and evolution	Yes	Level 2: Spatial genomic variation	GBS/RAD/target capture	Wild	North America	Honduras	15.5861	-86.3588	Yes	averaged coords given in supplement	DD	Reptilia	Boa constrictor	Boa constrictor	LC	Global South	12	United States of America	Global North	United States of America	Global North	Domestic	0	12	0	2.17691
217	Card, Daren C.; Schield, Drew R.; Adams, Richard H.; Corbin, Andrew B.; Perry, Blair W.; Andrew, Audra L.; Pasquesi, Giulia I. M.; Smith, Eric N.; Jezkova, Tereza; Boback, Scott M.; Booth, Warren; Castoe, Todd A.	2016	Phylogeographic and population genetic analyses reveal multiple species of Boa and independent origins of insular dwarfism	Molecular phylogenetics and evolution	Yes	Level 2: Spatial genomic variation	GBS/RAD/target capture	Wild	North America	Mexico	18.7758	-103.081	Yes	averaged coords given in supplement	DD	Reptilia	Boa constrictor	Boa constrictor	LC	Global South	12	United States of America	Global North	United States of America	Global North	Domestic	0	12	0	2.06337
217	Card, Daren C.; Schield, Drew R.; Adams, Richard H.; Corbin, Andrew B.; Perry, Blair W.; Andrew, Audra L.; Pasquesi, Giulia I. M.; Smith, Eric N.; Jezkova, Tereza; Boback, Scott M.; Booth, Warren; Castoe, Todd A.	2016	Phylogeographic and population genetic analyses reveal multiple species of Boa and independent origins of insular dwarfism	Molecular phylogenetics and evolution	Yes	Level 2: Spatial genomic variation	GBS/RAD/target capture	Wild	North America	Nicaragua	12.8654	-85.2072	Yes	averaged coords given in supplement	DD	Reptilia	Boa constrictor	Boa constrictor	LC	Global South	12	United States of America	Global North	United States of America	Global North	Domestic	0	12	0	2.43611
220	Carlson, K. B.; Wcisel, D. J.; Ackerman, H. D.; Romanet, J.; Christiansen, E. F.; Niemuth, J. N.; Williams, C.; Breen, M.; Stoskopf, M. K.; Dornburg, A.; Yoder, J. A.	2022	Transcriptome annotation reveals minimal immunogenetic diversity among Wyoming toads, Anaxyrus baxteri	CONSERVATION GENETICS	Yes	Level 1: General genomic resources	RNASeq	Captive	NA	NA	NA	NA	NA	NA	NA	Amphibia	Anaxyrus baxteri	Anaxyrus baxteri	EW		11	United States of America		United States of America		Domestic	NA	11	0	NA
229	Caty, S. N.; Alvarez-Buylla, A.; Byrd, G. D.; Vidoudez, C.; Roland, A. B.; Tapia, E. E.; Budnik, B.; Trauger, S. A.; Coloma, L. A.; O'Connell, L. A.	2019	Molecular physiology of chemical defenses in a poison frog	JOURNAL OF EXPERIMENTAL BIOLOGY	Yes	Level 1: General genomic resources	RNASeq	Wild	South America	Ecuador	0.91075	-78.5756	NO	coordinates given in paper	DD	Amphibia	Oophaga sylvatica	Oophaga sylvatica	NT	Global South	10	United States of America	Global North	United States of America	Global North	International	2	8	2	1.74618
232	Cayuela, Hugo; Dorant, Yann; Forester, Brenna R.; Jeffries, Dan L.; McCaffery, Rebecca M.; Eby, Lisa A.; Hossack, Blake R.; Gippet, Jérôme M. W.; Pilliod, David S.; Chris Funk, W.	2022	Genomic signatures of thermal adaptation are associated with clinal shifts of life history in a broadly distributed frog	journal of animal ecology	Yes	Level 4: Functional Variation - climate change	GBS/RAD/target capture	Wild	North America	United States	41.0479	-116.016	Yes	averaged coords given in supplement	DD	Amphibia	Rana luteiventris	Rana luteiventris	LC	Global North	10	Switzerland	Global North	United States of America	Global North	International	6	10	0	3.05174
233	Ceschin, D. G.; Pires, N. S.; Mardirosian, M. N.; Lascano, C. I.; Venturino, A.	2020	The Rhinella arenarum transcriptome: de novo assembly, annotation and gene prediction	SCIENTIFIC REPORTS	Yes	Level 1: General genomic resources	RNASeq	Wild	South America	Argentina	-38.4534	-68.7292	NO	coords given in main text	DD	Amphibia	Rhinella arenarum	Rhinella arenarum	LC	Global South	5	Argentina	Global South	Argentina	Global South	Domestic	5	0	5	1.86042
234	Chan, K. O.; Alexander, A. M.; Grismer, L. L.; Su, Y. C.; Grismer, J. L.; Quah, E. S. H.; Brown, R. M.	2017	Species delimitation with gene flow: A methodological comparison and population genomics approach to elucidate cryptic species boundaries in Malaysian Torrent Frogs	MOLECULAR ECOLOGY	Yes	Level 1: General genomic resources	Whole genome	Wild	Asia	Malaysia	4.40952	101.88	Yes	average coords of localities given in supplement using Google Maps; not all localities were found in Google Maps, only found localities were included	DD	Amphibia	Amolops larutensis	Amolops larutensis	LC	Global South	7	United States of America	Global North	United States of America	Global North	International	1	5	2	1.61476
237	Chan, K. O.; Hutter, C. R.; Wood, P. L.; Su, Y. C.; Brown, R. M.	2022	Gene Flow Increases Phylogenetic Structure and Inflates Cryptic Species Estimations: A Case Study on Widespread Philippine Puddle Frogs (Occidozyga laevis)	SYSTEMATIC BIOLOGY	Yes	Level 2: Spatial genomic variation	GBS/RAD/target capture	Wild	Asia	Malaysia	4.055	108.291	Yes	averaged coords of localities given in supplement using Google Maps; averaged point was in ocean, placed it on the closest Malaysian land	DD	Amphibia	Occidozyga laevis	Occidozyga laevis	LC	Global South	5	Singapore	Global South	United States of America	Global North	International	0	3	2	1.60434
237	Chan, K. O.; Hutter, C. R.; Wood, P. L.; Su, Y. C.; Brown, R. M.	2022	Gene Flow Increases Phylogenetic Structure and Inflates Cryptic Species Estimations: A Case Study on Widespread Philippine Puddle Frogs (Occidozyga laevis)	SYSTEMATIC BIOLOGY	Yes	Level 2: Spatial genomic variation	GBS/RAD/target capture	Wild	Asia	Philippines	12.6118	122.291	Yes	averaged coords of localities given in supplement using Google Maps; averaged point was in ocean, placed it on the closest Phillipine land	DD	Amphibia	Occidozyga laevis	Occidozyga laevis	LC	Global South	5	Singapore	Global South	United States of America	Global North	International	0	3	2	NA
238	Chan, Kin O.; Hutter, Carl R.; Wood, Perry L., Jr.; Grismer, L. L.; Das, Indraneil; Brown, Rafe M.	2020	Gene flow creates a mirage of cryptic species in a Southeast Asian spotted stream frog complex	Molecular ecology	Yes	Level 2: Spatial genomic variation	GBS/RAD/target capture	Wild	Asia	Indonesia	-1.37435	98.9176	Yes	Used Google Maps to estimate centroid of Siberut Island, Sumatra, Indonesia	DD	Amphibia	Pulchrana siberu	Pulchrana siberu	LC	Global South	6	Singapore	Global South	United States of America	Global North	International	1	4	2	1.5901
238	Chan, Kin O.; Hutter, Carl R.; Wood, Perry L., Jr.; Grismer, L. L.; Das, Indraneil; Brown, Rafe M.	2020	Gene flow creates a mirage of cryptic species in a Southeast Asian spotted stream frog complex	Molecular ecology	Yes	Level 2: Spatial genomic variation	GBS/RAD/target capture	Wild	Asia	Indonesia	-0.732134	100.821	Yes	Google Maps coords of West Sumatra, Indonesia	DD	Amphibia	Pulchrana picturata	Pulchrana picturata	LC	Global South	6	Singapore	Global South	United States of America	Global North	International	1	4	2	1.89722
238	Chan, Kin O.; Hutter, Carl R.; Wood, Perry L., Jr.; Grismer, L. L.; Das, Indraneil; Brown, Rafe M.	2020	Gene flow creates a mirage of cryptic species in a Southeast Asian spotted stream frog complex	Molecular ecology	Yes	Level 2: Spatial genomic variation	GBS/RAD/target capture	Wild	Africa	Madagascar	-21.2638	47.4193	Yes	Google Maps coords of Ramanofana National Park, Madagascar	DD	Amphibia	Boophis tephraeomystax	Boophis tephraeomystax	LC	Global South	6	Singapore	Global South	United States of America	Global North	International	1	4	2	2.125
238	Chan, Kin O.; Hutter, Carl R.; Wood, Perry L., Jr.; Grismer, L. L.; Das, Indraneil; Brown, Rafe M.	2020	Gene flow creates a mirage of cryptic species in a Southeast Asian spotted stream frog complex	Molecular ecology	Yes	Level 2: Spatial genomic variation	GBS/RAD/target capture	Wild	Africa	Madagascar	-14.2993	49.7226	Yes	Google Maps coords of Marojejy National Park, Madagascar	DD	Amphibia	Mantidactylus melanopleura	Mantidactylus melanopleura	LC	Global South	6	Singapore	Global South	United States of America	Global North	International	1	4	2	1.79549
238	Chan, Kin O.; Hutter, Carl R.; Wood, Perry L., Jr.; Grismer, L. L.; Das, Indraneil; Brown, Rafe M.	2020	Gene flow creates a mirage of cryptic species in a Southeast Asian spotted stream frog complex	Molecular ecology	Yes	Level 2: Spatial genomic variation	GBS/RAD/target capture	Wild	Asia	Malaysia	5.7884	100.434	Yes	Google Maps coords of Gunung Jerai, Kedah, Peninsular Malaysia	DD	Amphibia	Abavorana nazgul	Abavorana nazgul	CR	Global South	6	Singapore	Global South	United States of America	Global North	International	1	4	2	1.51406
238	Chan, Kin O.; Hutter, Carl R.; Wood, Perry L., Jr.; Grismer, L. L.; Das, Indraneil; Brown, Rafe M.	2020	Gene flow creates a mirage of cryptic species in a Southeast Asian spotted stream frog complex	Molecular ecology	Yes	Level 2: Spatial genomic variation	GBS/RAD/target capture	Wild	Asia	Malaysia	4.86273	100.793	Yes	Google Maps coords of Bukit Larut, Perak, Peninsular Malaysia	DD	Amphibia	Pulchrana banjarana	Pulchrana banjarana	LC	Global South	6	Singapore	Global South	United States of America	Global North	International	1	4	2	1.53281
238	Chan, Kin O.; Hutter, Carl R.; Wood, Perry L., Jr.; Grismer, L. L.; Das, Indraneil; Brown, Rafe M.	2020	Gene flow creates a mirage of cryptic species in a Southeast Asian spotted stream frog complex	Molecular ecology	Yes	Level 2: Spatial genomic variation	GBS/RAD/target capture	Wild	Asia	Malaysia	3.57279	102.415	Yes	Google Maps coords of Krau, Pahang, Peninsular Malaysia	DD	Amphibia	Pulchrana centropeninsularis	Pulchrana centropeninsularis	EN	Global South	6	Singapore	Global South	United States of America	Global North	International	1	4	2	1.59132
238	Chan, Kin O.; Hutter, Carl R.; Wood, Perry L., Jr.; Grismer, L. L.; Das, Indraneil; Brown, Rafe M.	2020	Gene flow creates a mirage of cryptic species in a Southeast Asian spotted stream frog complex	Molecular ecology	Yes	Level 2: Spatial genomic variation	GBS/RAD/target capture	Wild	Asia	Malaysia	2.74203	113.287	Yes	Used Google Maps to estimate centroid of Sarawak, Borneo	DD	Amphibia	Pulchrana signata	Pulchrana signata	LC	Global South	6	Singapore	Global South	United States of America	Global North	International	1	4	2	1.72847	exact localities given were challenging to find so estimated centroid of the whole state was used
238	Chan, Kin O.; Hutter, Carl R.; Wood, Perry L., Jr.; Grismer, L. L.; Das, Indraneil; Brown, Rafe M.	2020	Gene flow creates a mirage of cryptic species in a Southeast Asian spotted stream frog complex	Molecular ecology	Yes	Level 2: Spatial genomic variation	GBS/RAD/target capture	Wild	Asia	Malaysia	2.98086	112.441	Yes	averaged coords of localities given in supplement using Google Maps; averaged point was in ocean, placed it on the closest Malaysian land	DD	Amphibia	Pulchrana picturata	Pulchrana picturata	LC	Global South	6	Singapore	Global South	United States of America	Global North	International	1	4	2	1.71163
238	Chan, Kin O.; Hutter, Carl R.; Wood, Perry L., Jr.; Grismer, L. L.; Das, Indraneil; Brown, Rafe M.	2020	Gene flow creates a mirage of cryptic species in a Southeast Asian spotted stream frog complex	Molecular ecology	Yes	Level 2: Spatial genomic variation	GBS/RAD/target capture	Wild	Oceania	Solomon Islands	-7.03344	155.854	Yes	Google Maps coords of Koliai Village, Solomon Islands	DD	Amphibia	Cornufer guentheri	Cornufer guentheri	LC	Global South	6	Singapore	Global South	United States of America	Global North	International	1	4	2	NA
244	Chang, Jing; Li, Wei; Xu, Peng; Guo, Baoyuan; Wang, Huili	2019	Dose-dependent effects of flufenoxuron on thyroid system of mature female lizards (Eremias argus) and their offspring	Science of the total environment	Yes	Level 3: Functional Variation - global change	RNASeq	Captive	NA	NA	NA	NA	NA	NA	NA	Reptilia	Eremias argus	Eremias argus	LC		5	China		China		Domestic	NA	0	5	NA
245	Chang, Jing; Pan, Yifan; Liu, Wentao; Xie, Yun; Hao, Weiyu; Xu, Peng; Wang, Yinghuan	2022	Acute temperature adaptation mechanisms in the native reptile species Eremias argus	Science of the total environment	Yes	Level 5: Adaptive Potential - climate change	RNASeq	Captive	NA	NA	NA	NA	NA	NA	NA	Reptilia	Eremias argus	Eremias argus	LC		7	China		China		Domestic	NA	0	7	NA
247	Chang, L. M.; Wang, B.; Zhang, M. H.; Liu, J. Y.; Zhao, T.; Zhu, W.; Jiang, J. P.	2021	The effects of corticosterone and background colour on tadpole physiological plasticity	COMPARATIVE BIOCHEMISTRY AND PHYSIOLOGY D-GENOMICS & PROTEOMICS	Yes	Level 1: General genomic resources	RNASeq	Wild	Asia	China	30.7446	103.46	NO	coords given in main text	DD	Amphibia	Microhyla fissipes	Microhyla fissipes	LC	Global South	7	China	Global South	China	Global South	Domestic	7	0	7	2.65312
248	Chang, L. M.; Zhu, W.; Shi, S. C.; Zhang, M. H.; Jiang, J. P.; Li, C.; Xie, F.; Wang, B.	2020	Plateau Grass and Greenhouse Flower? Distinct Genetic Basis of Closely Related Toad Tadpoles Respectively Adapted to High Altitude and Karst Caves	GENES	Yes	Level 4: Functional Variation - climate change	RNASeq	Wild	Asia	China	30.1306	108.322	Yes	used Google Maps to estimate centroid of locality given in supplement	DD	Amphibia	Oreolalax rhodostigmatus	Oreolalax rhodostigmatus	VU	Global South	8	China	Global South	China	Global South	Domestic	6	0	6	2.67257
248	Chang, L. M.; Zhu, W.; Shi, S. C.; Zhang, M. H.; Jiang, J. P.; Li, C.; Xie, F.; Wang, B.	2020	Plateau Grass and Greenhouse Flower? Distinct Genetic Basis of Closely Related Toad Tadpoles Respectively Adapted to High Altitude and Karst Caves	GENES	Yes	Level 4: Functional Variation - climate change	RNASeq	Wild	Asia	China	29.517	103.335	Yes	Google Maps coords of Emei Mountain in Sichuan Province, China	DD	Amphibia	Oreolalax major	Oreolalax major	LC	Global South	8	China	Global South	China	Global South	Domestic	6	0	6	2.63941
248	Chang, L. M.; Zhu, W.; Shi, S. C.; Zhang, M. H.; Jiang, J. P.; Li, C.; Xie, F.; Wang, B.	2020	Plateau Grass and Greenhouse Flower? Distinct Genetic Basis of Closely Related Toad Tadpoles Respectively Adapted to High Altitude and Karst Caves	GENES	Yes	Level 4: Functional Variation - climate change	RNASeq	Wild	Asia	China	29.517	103.335	Yes	Google Maps coords of Emei Mountain in Sichuan Province, China	DD	Amphibia	Oreolalax omeimontis	Oreolalax omeimontis	EN	Global South	8	China	Global South	China	Global South	Domestic	6	0	6	2.63941
248	Chang, L. M.; Zhu, W.; Shi, S. C.; Zhang, M. H.; Jiang, J. P.; Li, C.; Xie, F.; Wang, B.	2020	Plateau Grass and Greenhouse Flower? Distinct Genetic Basis of Closely Related Toad Tadpoles Respectively Adapted to High Altitude and Karst Caves	GENES	Yes	Level 4: Functional Variation - climate change	RNASeq	Wild	Asia	China	29.517	103.335	Yes	Google Maps coords of Emei Mountain in Sichuan Province, China	DD	Amphibia	Oreolalax popei	Oreolalax popei	LC	Global South	8	China	Global South	China	Global South	Domestic	6	0	6	2.63941
248	Chang, L. M.; Zhu, W.; Shi, S. C.; Zhang, M. H.; Jiang, J. P.; Li, C.; Xie, F.; Wang, B.	2020	Plateau Grass and Greenhouse Flower? Distinct Genetic Basis of Closely Related Toad Tadpoles Respectively Adapted to High Altitude and Karst Caves	GENES	Yes	Level 4: Functional Variation - climate change	RNASeq	Wild	Asia	China	33.6914	102.938	Yes	used Google Maps to estimate centroid of locality given in supplement	DD	Amphibia	Scutiger boulengeri	Scutiger boulengeri	LC	Global South	8	China	Global South	China	Global South	Domestic	6	0	6	2.78681
248	Chang, L. M.; Zhu, W.; Shi, S. C.; Zhang, M. H.; Jiang, J. P.; Li, C.; Xie, F.; Wang, B.	2020	Plateau Grass and Greenhouse Flower? Distinct Genetic Basis of Closely Related Toad Tadpoles Respectively Adapted to High Altitude and Karst Caves	GENES	Yes	Level 4: Functional Variation - climate change	RNASeq	Wild	Asia	China	29.517	103.335	Yes	Google Maps coords of Emei Mountain in Sichuan Province, China	DD	Amphibia	Megophrys omeimontis	Megophrys omeimontis	LC	Global South	8	China	Global South	China	Global South	Domestic	6	0	6	2.63941
250	Chattopadhyay, B.; Garg, K. M.; Soo, Y. J.; Low, G. W.; Frechette, J. L.; Rheindt, F. E.	2019	Conservation genomics in the fight to help the recovery of the critically endangered Siamese crocodile Crocodylus siamensis	MOLECULAR ECOLOGY	Yes	Level 2: Spatial genomic variation	GBS/RAD/target capture	Captive	NA	NA	NA	NA	NA	NA	NA	Reptilia	Crocodylus siamensis	Crocodylus siamensis	CR		6	Singapore		Singapore		International	NA	0	6	NA	some of these individuals from certain farms were identified as originally wild caught individuals but were obtained from farms so counting as captive
250	Chattopadhyay, B.; Garg, K. M.; Soo, Y. J.; Low, G. W.; Frechette, J. L.; Rheindt, F. E.	2019	Conservation genomics in the fight to help the recovery of the critically endangered Siamese crocodile Crocodylus siamensis	MOLECULAR ECOLOGY	Yes	Level 2: Spatial genomic variation	GBS/RAD/target capture	Captive	NA	NA	NA	NA	NA	NA	NA	Reptilia	Crocodylus palustris	Crocodylus palustris	VU		6	Singapore		Singapore		International	NA	0	6	NA
250	Chattopadhyay, B.; Garg, K. M.; Soo, Y. J.; Low, G. W.; Frechette, J. L.; Rheindt, F. E.	2019	Conservation genomics in the fight to help the recovery of the critically endangered Siamese crocodile Crocodylus siamensis	MOLECULAR ECOLOGY	Yes	Level 2: Spatial genomic variation	GBS/RAD/target capture	Captive	NA	NA	NA	NA	NA	NA	NA	Reptilia	Tomistoma schlegelii	Tomistoma schlegelii	EN		6	Singapore		Singapore		International	NA	0	6	NA
251	Che, R. B.; Sun, Y. N.; Wang, R. X.; Xu, T. J.	2014	Transcriptomic Analysis of Endangered Chinese Salamander: Identification of Immune, Sex and Reproduction-Related Genes and Genetic Markers	PLOS ONE	Yes	Level 1: General genomic resources	RNASeq	Wild	Asia	China	30.0885	122.144	Yes	estimated centroid of Zhoushan Island, China using Google Maps	DD	Amphibia	Hynobius chinensis	Hynobius chinensis	DD	Global South	3	China	Global South	China	Global South	Domestic	3	0	3	2.46354
253	Chen, F.; Luan, P. X.; Li, M. M.; Zhang, T. X.; Shu, Y. J.; Hu, G.	2023	Transcriptome Analysis Reveals Cross-Tissue Metabolic Pathway Changes in Female Rana dybowskii during Emergence from Hibernation	FISHES	Yes	Level 1: General genomic resources	RNASeq	Captive	NA	NA	NA	NA	NA	NA	NA	Amphibia	Rana dybowskii	Rana dybowskii	NT		6	China		China		Domestic	NA	0	6	NA
257	Chen, Wei; Chen, Hongzhou; Liao, Jiahong; Tang, Min; Qin, Haifen; Zhao, Zhenkun; Liu, Xueyan; Wu, Yanfang; Jiang, Lichun; Zhang, Lixia; Fang, Bohao; Feng, Xueyun; Zhang, Baowei; Reid, Kerry; Merilä, Juha	2023	Chromosome-level genome assembly of a high-altitude-adapted frog (Rana kukunoris) from the Tibetan plateau provides insight into amphibian genome evolution and adaptation	Front Zool	Yes	Level 1: General genomic resources	Whole genome	Wild	Asia	China	32.5357	96.4168	NO	coords given in main text	DD	Amphibia	Rana kukunoris	Rana kukunoris	LC	Global South	15	China	Global South	Finland	Global North	International	13	2	13	2.60469
257	Chen, Wei; Chen, Hongzhou; Liao, Jiahong; Tang, Min; Qin, Haifen; Zhao, Zhenkun; Liu, Xueyan; Wu, Yanfang; Jiang, Lichun; Zhang, Lixia; Fang, Bohao; Feng, Xueyun; Zhang, Baowei; Reid, Kerry; Merilä, Juha	2023	Chromosome-level genome assembly of a high-altitude-adapted frog (Rana kukunoris) from the Tibetan plateau provides insight into amphibian genome evolution and adaptation	Front Zool	Yes	Level 1: General genomic resources	RNASeq	Wild	Asia	China	32.5357	96.4168	NO	coords given in main text	DD	Amphibia	Rana kukunoris	Rana kukunoris	LC	Global South	15	China	Global South	Finland	Global North	International	13	2	13	2.60469
258	Chen, Y.; Tan, S.; Fu, J. Z.	2022	Modified Metabolism and Response to UV Radiation: Gene Expression Variations Along an Elevational Gradient in the Asiatic Toad (Bufo gargarizans)	JOURNAL OF MOLECULAR EVOLUTION	Yes	Level 3: Functional Variation - global change	RNASeq	Wild	Asia	China	30.534	102.832	Yes	average of coords given in supplement	DD	Amphibia	Bufo gargarizans	Bufo gargarizans	LC	Global South	3	China	Global South	Canada	Global North	International	2	1	2	2.53212
262	Chiocchio, A.; Libro, P.; Martino, G.; Bisconti, R.; Castrignanò, T.; Canestrelli, D.	2022	Brain de novo transcriptome assembly of a toad species showing polymorphic anti-predatory behavior	SCIENTIFIC DATA	Yes	Level 1: General genomic resources	RNASeq	Captive	NA	NA	NA	NA	NA	NA	NA	Amphibia	Bombina pachypus	Bombina pachypus	NA		6	Italy		Italy		Domestic	NA	6	0	NA
264	Chojnowski, J. L.; Braun, E. L.	2008	Turtle isochore structure is intermediate between amphibians and other amniotes	INTEGRATIVE AND COMPARATIVE BIOLOGY	Yes	Level 1: General genomic resources	RNASeq	Captive	NA	NA	NA	NA	NA	NA	NA	Reptilia	Trachemys scripta	Trachemys scripta	LC		2	United States of America		United States of America		Domestic	NA	2	0	NA
265	Chow, J. C.; Anderson, P. E.; Shedlock, A. M.	2019	Sea Turtle Population Genomic Discovery: Global and Locus-Specific Signatures of Polymorphism, Selection, and Adaptive Potential	GENOME BIOLOGY AND EVOLUTION	Yes	Level 2: Spatial genomic variation	GBS/RAD/target capture	Wild	North America	United States	28.5241	-80.7059	Yes	estimated centroid of localities given in Figure 1 using Google Maps and averaged them	DD	Reptilia	Caretta caretta	Caretta caretta	VU	Global North	3	United States of America	Global North	United States of America	Global North	Domestic	3	3	0	2.03854
266	Chow, J. C.; Kyritsis, N.; Mills, M.; Godfrey, M. H.; Harms, C. A.; Anderson, P. E.; Shedlock, A. M.	2021	Tissue and Temperature-Specific RNA-Seq Analysis Reveals Genomic Versatility and Adaptive Potential in Wild Sea Turtle Hatchlings (Caretta caretta)	ANIMALS	Yes	Level 4: Functional Variation - climate change	RNASeq	Wild	South America	Suriname	5.98	-54.94	NO	coords are given in Godfrey, H.M.; Mrosovsky, N. Pivotal temperature for green sea turtles, Chelonia mydas, nesting in Suriname. Herpetol. J. 2006, 16, 55–61.	DD	Reptilia	Caretta caretta	Caretta caretta	VU	Global South	7	United States of America	Global North	United States of America	Global North	Domestic	7	7	0	1.69688	methods say that the turtles came from the Godfrey, H.M.; Mrosovsky, N. Pivotal temperature for green sea turtles, Chelonia mydas, nesting in Suriname. Herpetol. J. 2006, 16, 55–61. study however this study is on Chelonia mydas not Caretta caretta? Possibly meant to reference the previous citation
269	Chu, Zhangqing; Wang, Ziwen; Zheng, Yuchi; Xia, Yun; Guo, Xianguang	2023	Sex-Linked Loci on the W Chromosome in the Multi-Ocellated Racerunner (Eremias multiocellata) Confirm Genetic Sex-Determination Stability in Lacertid Lizards	Animals	Yes	Level 1: General genomic resources	GBS/RAD/target capture	Wild	Asia	China	38.6812	101.468	Yes	average of coords given in supplement	DD	Reptilia	Eremias multiocellata	Eremias multiocellata	LC	Global South	5	China	Global South	China	Global South	Domestic	5	0	5	2.86632
269	Chu, Zhangqing; Wang, Ziwen; Zheng, Yuchi; Xia, Yun; Guo, Xianguang	2023	Sex-Linked Loci on the W Chromosome in the Multi-Ocellated Racerunner (Eremias multiocellata) Confirm Genetic Sex-Determination Stability in Lacertid Lizards	Animals	Yes	Level 1: General genomic resources	GBS/RAD/target capture	Wild	Asia	China	42.39	114.663	Yes	average of coords given in supplement	DD	Reptilia	Eremias argus	Eremias argus	LC	Global South	5	China	Global South	China	Global South	Domestic	5	0	5	3.11285
271	Cidade, D. A. P.; Simao, T. A.; Davila, A. M. R.; Wagner, G.; Junqueira-De-Azevedo, I. D. M.; Ho, P. L.; Bon, C.; Zingali, R. B.; Albano, R. M.	2006	Bothrops jararaca venom gland transcriptome: Analysis of the gene expression pattern	TOXICON	Yes	Level 1: General genomic resources	RNASeq	Wild	South America	Brazil	-16.8826	-39.86	Yes	centroid species range	DD	Reptilia	Bothrops jararaca	Bothrops jararaca	LC	Global South	9	Brazil	Global South	Brazil	Global South	International	8	1	8	2.05799
272	Çilingir, F. G.; Hansen, D.; Bunbury, N.; Postma, E.; Baxter, R.; Turnbull, L.; Ozgul, A.; Grossen, C.	2022	Low-coverage reduced representation sequencing reveals subtle within-island genetic structure in Aldabra giant tortoises	ECOLOGY AND EVOLUTION	Yes	Level 2: Spatial genomic variation	GBS/RAD/target capture	Wild	Africa	Seychelles	-9.38791	46.2126	Yes	average of coords given in supplement	DD	Reptilia	Aldabrachelys gigantea	Aldabrachelys gigantea	NA	Global South	8	Switzerland	Global North	Switzerland	Global North	International	1	7	1	NA
275	Cisneros-Bernal, A. Y.; Rodriguez-Gomez, F.; Flores-Villela, O.; Fujita, M. K.; Velasco, J. A.; Fernandez, J. A.	2022	Phylogeography supports lineage divergence for an endemic rattlesnake (Crotalus ravus) of the Neotropical montane forest in the Trans-Mexican Volcanic Belt	BIOLOGICAL JOURNAL OF THE LINNEAN SOCIETY	Yes	Level 2: Spatial genomic variation	GBS/RAD/target capture	Wild	North America	Mexico	19.202	-98.373	Yes	average of coords given in Table 1	DD	Reptilia	Crotalus ravus	Crotalus ravus	LC	Global South	6	Mexico	Global South	Mexico	Global South	International	5	1	5	2.59688
276	Clark, M. I.; Bradburd, G. S.; Akopyan, M.; Vega, A.; Rosenblum, E. B.; Robertson, J. M.	2022	Genetic isolation by distance underlies colour pattern divergence in red-eyed treefrogs (Agalychnis callidryas)	MOLECULAR ECOLOGY	Yes	Level 2: Spatial genomic variation	GBS/RAD/target capture	Wild	North America	Costa Rica	8.94212	-83.7078	Yes	average of coords given in Table 1	DD	Amphibia	Agalychnis callidryas	Agalychnis callidryas	LC	Global South	6	United States of America	Global North	United States of America	Global North	International	1	5	1	NA
278	Clay, T. A.; Steffen, M. A.; Treglia, M. L.; Torres, C. D.; Trujano-Alvarez, A. L.; Bonett, R. M.	2019	Multiple stressors produce differential transcriptomic patterns in a stream-dwelling salamander	BMC GENOMICS	Yes	Level 5: Adaptive Potential - climate change	RNASeq	Captive	NA	NA	NA	NA	NA	NA	NA	Amphibia	Eurycea tynerensis	Eurycea tynerensis	LC		6	United States of America		United States of America		Domestic	NA	6	0	NA
278	Clay, T. A.; Steffen, M. A.; Treglia, M. L.; Torres, C. D.; Trujano-Alvarez, A. L.; Bonett, R. M.	2019	Multiple stressors produce differential transcriptomic patterns in a stream-dwelling salamander	BMC GENOMICS	Yes	Level 5: Adaptive Potential - climate change	RNASeq	Wild	North America	United States	36.0654	-93.4198	Yes	estimated centroid of range presented in text (cross-checked with iNat observations)	DD	Amphibia	Eurycea tynerensis	Eurycea tynerensis	LC	Global North	6	United States of America	Global North	United States of America	Global North	Domestic	6	6	0	2.80156
285	Cooper, Robert D.; Shaffer, H. Bradley	2021	Allele‐specific expression and gene regulation help explain transgressive thermal tolerance in non‐native hybrids of the endangered California tiger salamander (Ambystoma californiense)	Molecular ecology	Yes	Level 5: Adaptive Potential - climate change	RNASeq	Captive	NA	NA	NA	NA	NA	NA	NA	Amphibia	Ambystoma californiense	Ambystoma californiense	VU		2	United States of America		United States of America		Domestic	NA	2	0	NA
285	Cooper, Robert D.; Shaffer, H. Bradley	2021	Allele‐specific expression and gene regulation help explain transgressive thermal tolerance in non‐native hybrids of the endangered California tiger salamander (Ambystoma californiense)	Molecular ecology	Yes	Level 5: Adaptive Potential - climate change	RNASeq	Captive	NA	NA	NA	NA	NA	NA	NA	Amphibia	Ambystoma mavortium	Ambystoma mavortium	LC		2	United States of America		United States of America		Domestic	NA	2	0	NA
285	Cooper, Robert D.; Shaffer, H. Bradley	2021	Allele‐specific expression and gene regulation help explain transgressive thermal tolerance in non‐native hybrids of the endangered California tiger salamander (Ambystoma californiense)	Molecular ecology	Yes	Level 5: Adaptive Potential - climate change	RNASeq	Wild	North America	United States	37.8	-121.379	Yes	Google Maps coords of Five Star Fish Farms, Lake Co., CA, USA	DD	Amphibia	Ambystoma californiense	Ambystoma californiense	VU	Global North	2	United States of America	Global North	United States of America	Global North	Domestic	2	2	0	2.375
285	Cooper, Robert D.; Shaffer, H. Bradley	2021	Allele‐specific expression and gene regulation help explain transgressive thermal tolerance in non‐native hybrids of the endangered California tiger salamander (Ambystoma californiense)	Molecular ecology	Yes	Level 5: Adaptive Potential - climate change	RNASeq	Wild	North America	United States	39.0431	-122.686	Yes	averaged localities given in text and used Google Maps for coords of localities	DD	Amphibia	Ambystoma mavortium	Ambystoma mavortium	LC	Global North	2	United States of America	Global North	United States of America	Global North	Domestic	2	2	0	2.17031
286	Cordero, G. A.; Liu, H. B.; Wimalanathan, K.; Weber, R.; Quinteros, K.; Janzen, F. J.	2018	Gene network variation and alternative paths to convergent evolution in turtles	EVOLUTION & DEVELOPMENT	Yes	Level 1: General genomic resources	RNASeq	Wild	North America	United States	40.8717	-94.3611	Yes	used Google Maps to estimate center of Illinois and Nevada and averaged the two sets of coords	DD	Reptilia	Terrapene ornata	Terrapene ornata	NT	Global North	6	United States of America	Global North	United States of America	Global North	Domestic	6	6	0	3.20833
286	Cordero, G. A.; Liu, H. B.; Wimalanathan, K.; Weber, R.; Quinteros, K.; Janzen, F. J.	2018	Gene network variation and alternative paths to convergent evolution in turtles	EVOLUTION & DEVELOPMENT	Yes	Level 1: General genomic resources	RNASeq	Wild	North America	United States	40.8717	-94.3611	Yes	used Google Maps to estimate center of Illinois and Nevada and averaged the two sets of coords	DD	Reptilia	Emys blandingii	Emydoidea blandingii	EN	Global North	6	United States of America	Global North	United States of America	Global North	Domestic	6	6	0	3.20833
286	Cordero, G. A.; Liu, H. B.; Wimalanathan, K.; Weber, R.; Quinteros, K.; Janzen, F. J.	2018	Gene network variation and alternative paths to convergent evolution in turtles	EVOLUTION & DEVELOPMENT	Yes	Level 1: General genomic resources	RNASeq	Wild	North America	United States	40.8717	-94.3611	Yes	used Google Maps to estimate center of Illinois and Nevada and averaged the two sets of coords	DD	Reptilia	Chrysemys picta	Chrysemys picta	LC	Global North	6	United States of America	Global North	United States of America	Global North	Domestic	6	6	0	3.20833
287	Cornetti, L.; Griffith, O. W.; Benazzo, A.; Panziera, A.; Whittington, C. M.; Thompson, M. B.; Vernesi, C.; Bertorelle, G.	2018	Candidate genes involved in the evolution of viviparity: a RAD sequencing experiment in the lizard Zootoca vivipara (Squamata: Lacertidae)	ZOOLOGICAL JOURNAL OF THE LINNEAN SOCIETY	Yes	Level 1: General genomic resources	GBS/RAD/target capture	Wild	Europe	Austria	47.607	14.1456	Yes	used Google Maps to estimate center of Austria	DD	Reptilia	Zootoca vivipara	Zootoca vivipara	LC	Global North	8	Italy	Global North	Italy	Global North	International	5	8	0	2.9566
287	Cornetti, L.; Griffith, O. W.; Benazzo, A.; Panziera, A.; Whittington, C. M.; Thompson, M. B.; Vernesi, C.; Bertorelle, G.	2018	Candidate genes involved in the evolution of viviparity: a RAD sequencing experiment in the lizard Zootoca vivipara (Squamata: Lacertidae)	ZOOLOGICAL JOURNAL OF THE LINNEAN SOCIETY	Yes	Level 1: General genomic resources	GBS/RAD/target capture	Wild	Europe	France	46.6113	2.56211	Yes	used Google Maps to estimate center of France	DD	Reptilia	Zootoca vivipara	Zootoca vivipara	LC	Global North	8	Italy	Global North	Italy	Global North	International	5	8	0	2.66615
287	Cornetti, L.; Griffith, O. W.; Benazzo, A.; Panziera, A.; Whittington, C. M.; Thompson, M. B.; Vernesi, C.; Bertorelle, G.	2018	Candidate genes involved in the evolution of viviparity: a RAD sequencing experiment in the lizard Zootoca vivipara (Squamata: Lacertidae)	ZOOLOGICAL JOURNAL OF THE LINNEAN SOCIETY	Yes	Level 1: General genomic resources	GBS/RAD/target capture	Wild	Europe	Italy	43.0444	12.5047	Yes	used Google Maps to estimate center of Italy	DD	Reptilia	Zootoca vivipara	Zootoca vivipara	LC	Global North	8	Italy	Global North	Italy	Global North	International	5	8	0	3.1724
287	Cornetti, L.; Griffith, O. W.; Benazzo, A.; Panziera, A.; Whittington, C. M.; Thompson, M. B.; Vernesi, C.; Bertorelle, G.	2018	Candidate genes involved in the evolution of viviparity: a RAD sequencing experiment in the lizard Zootoca vivipara (Squamata: Lacertidae)	ZOOLOGICAL JOURNAL OF THE LINNEAN SOCIETY	Yes	Level 1: General genomic resources	GBS/RAD/target capture	Wild	Europe	Romania	45.774	24.7651	Yes	used Google Maps to estimate center of Romania	DD	Reptilia	Zootoca vivipara	Zootoca vivipara	LC	Global North	8	Italy	Global North	Italy	Global North	International	5	8	0	3.28524
287	Cornetti, L.; Griffith, O. W.; Benazzo, A.; Panziera, A.; Whittington, C. M.; Thompson, M. B.; Vernesi, C.; Bertorelle, G.	2018	Candidate genes involved in the evolution of viviparity: a RAD sequencing experiment in the lizard Zootoca vivipara (Squamata: Lacertidae)	ZOOLOGICAL JOURNAL OF THE LINNEAN SOCIETY	Yes	Level 1: General genomic resources	GBS/RAD/target capture	Wild	Asia	Russia	61.916	93.5078	Yes	used Google Maps to estimate center of Russia	DD	Reptilia	Zootoca vivipara	Zootoca vivipara	LC	Global North	8	Italy	Global North	Italy	Global North	International	5	8	0	3.64028
297	Cox, Christian L.; Davis Rabosky, Alison R.; Holmes, Iris A.; Reyes-Velasco, Jacobo; Roelke, Corey E.; Smith, Eric N.; Flores-Villela, Oscar; McGuire, Jimmy A.; Campbell, Jonathan A.	2018	Synopsis and taxonomic revision of three genera in the snake tribe Sonorini	Journal of natural history	Yes	Level 1: General genomic resources	GBS/RAD/target capture	Wild	North America	Mexico	21.2083	-103.59	Yes	averaged localities given in Table 1 and used Google Maps for coords of localities	DD	Reptilia	Sonora mutabilis	Sonora mutabilis	LC	Global South	9	United States of America	Global North	United States of America	Global North	International	9	8	1	2.3651
297	Cox, Christian L.; Davis Rabosky, Alison R.; Holmes, Iris A.; Reyes-Velasco, Jacobo; Roelke, Corey E.; Smith, Eric N.; Flores-Villela, Oscar; McGuire, Jimmy A.; Campbell, Jonathan A.	2018	Synopsis and taxonomic revision of three genera in the snake tribe Sonorini	Journal of natural history	Yes	Level 1: General genomic resources	GBS/RAD/target capture	Wild	North America	Mexico	22.4447	-106.646	Yes	averaged localities given in Table 1 and used Google Maps for coords of localities	DD	Reptilia	Sonora straminea	Sonora straminea	NA	Global South	9	United States of America	Global North	United States of America	Global North	International	9	8	1	NA
297	Cox, Christian L.; Davis Rabosky, Alison R.; Holmes, Iris A.; Reyes-Velasco, Jacobo; Roelke, Corey E.; Smith, Eric N.; Flores-Villela, Oscar; McGuire, Jimmy A.; Campbell, Jonathan A.	2018	Synopsis and taxonomic revision of three genera in the snake tribe Sonorini	Journal of natural history	Yes	Level 1: General genomic resources	GBS/RAD/target capture	Wild	North America	Mexico	28.599	-113.643	Yes	averaged localities given in Table 1 and used Google Maps for coords of localities	DD	Reptilia	Sonora cincta	Sonora cincta	NA	Global South	9	United States of America	Global North	United States of America	Global North	International	9	8	1	2.32014
297	Cox, Christian L.; Davis Rabosky, Alison R.; Holmes, Iris A.; Reyes-Velasco, Jacobo; Roelke, Corey E.; Smith, Eric N.; Flores-Villela, Oscar; McGuire, Jimmy A.; Campbell, Jonathan A.	2018	Synopsis and taxonomic revision of three genera in the snake tribe Sonorini	Journal of natural history	Yes	Level 1: General genomic resources	GBS/RAD/target capture	Wild	North America	Mexico	23.9142	-110.177	Yes	averaged localities given in Table 1 and used Google Maps for coords of localities	DD	Reptilia	Sonora fasciata	Sonora fasciata	NA	Global South	9	United States of America	Global North	United States of America	Global North	International	9	8	1	1.91823
297	Cox, Christian L.; Davis Rabosky, Alison R.; Holmes, Iris A.; Reyes-Velasco, Jacobo; Roelke, Corey E.; Smith, Eric N.; Flores-Villela, Oscar; McGuire, Jimmy A.; Campbell, Jonathan A.	2018	Synopsis and taxonomic revision of three genera in the snake tribe Sonorini	Journal of natural history	Yes	Level 1: General genomic resources	GBS/RAD/target capture	Wild	North America	Mexico	27.0257	-108.941	Yes	averaged localities given in Table 1 and used Google Maps for coords of localities	DD	Reptilia	Sonora aemula	Sonora aemula	NT	Global South	9	United States of America	Global North	United States of America	Global North	International	9	8	1	2.51007
297	Cox, Christian L.; Davis Rabosky, Alison R.; Holmes, Iris A.; Reyes-Velasco, Jacobo; Roelke, Corey E.; Smith, Eric N.; Flores-Villela, Oscar; McGuire, Jimmy A.; Campbell, Jonathan A.	2018	Synopsis and taxonomic revision of three genera in the snake tribe Sonorini	Journal of natural history	Yes	Level 1: General genomic resources	GBS/RAD/target capture	Wild	North America	Mexico	27.2977	-112.897	Yes	averaged localities given in Table 1 and used Google Maps for coords of localities	DD	Reptilia	Sonora mosaueri	Sonora mosaueri	NA	Global South	9	United States of America	Global North	United States of America	Global North	International	9	8	1	2.32205
297	Cox, Christian L.; Davis Rabosky, Alison R.; Holmes, Iris A.; Reyes-Velasco, Jacobo; Roelke, Corey E.; Smith, Eric N.; Flores-Villela, Oscar; McGuire, Jimmy A.; Campbell, Jonathan A.	2018	Synopsis and taxonomic revision of three genera in the snake tribe Sonorini	Journal of natural history	Yes	Level 1: General genomic resources	GBS/RAD/target capture	Wild	North America	United States	29.8701	-103.26	Yes	used Google Maps to estimate center of Brewster Co., Texas, USA	DD	Reptilia	Gyalopion canum	Gyalopion canum	LC	Global North	9	United States of America	Global North	United States of America	Global North	International	9	8	1	2.9776
297	Cox, Christian L.; Davis Rabosky, Alison R.; Holmes, Iris A.; Reyes-Velasco, Jacobo; Roelke, Corey E.; Smith, Eric N.; Flores-Villela, Oscar; McGuire, Jimmy A.; Campbell, Jonathan A.	2018	Synopsis and taxonomic revision of three genera in the snake tribe Sonorini	Journal of natural history	Yes	Level 1: General genomic resources	GBS/RAD/target capture	Wild	North America	United States	32.8957	-109.828	Yes	averaged localities given in Table 1 and used Google Maps for coords of localities	DD	Reptilia	Sonora palarostris	Sonora palarostris	NA	Global North	9	United States of America	Global North	United States of America	Global North	International	9	8	1	3.05799
297	Cox, Christian L.; Davis Rabosky, Alison R.; Holmes, Iris A.; Reyes-Velasco, Jacobo; Roelke, Corey E.; Smith, Eric N.; Flores-Villela, Oscar; McGuire, Jimmy A.; Campbell, Jonathan A.	2018	Synopsis and taxonomic revision of three genera in the snake tribe Sonorini	Journal of natural history	Yes	Level 1: General genomic resources	GBS/RAD/target capture	Wild	North America	United States	33.5195	-112.522	Yes	averaged localities given in Table 1 and used Google Maps for coords of localities	DD	Reptilia	Sonora annulata	Sonora annulata	NA	Global North	9	United States of America	Global North	United States of America	Global North	International	9	8	1	3.02674
297	Cox, Christian L.; Davis Rabosky, Alison R.; Holmes, Iris A.; Reyes-Velasco, Jacobo; Roelke, Corey E.; Smith, Eric N.; Flores-Villela, Oscar; McGuire, Jimmy A.; Campbell, Jonathan A.	2018	Synopsis and taxonomic revision of three genera in the snake tribe Sonorini	Journal of natural history	Yes	Level 1: General genomic resources	GBS/RAD/target capture	Wild	North America	United States	35.2496	-116.958	Yes	averaged localities given in Table 1 and used Google Maps for coords of localities	DD	Reptilia	Sonora occipitalis	Sonora occipitalis	NA	Global North	9	United States of America	Global North	United States of America	Global North	International	9	8	1	2.9842
297	Cox, Christian L.; Davis Rabosky, Alison R.; Holmes, Iris A.; Reyes-Velasco, Jacobo; Roelke, Corey E.; Smith, Eric N.; Flores-Villela, Oscar; McGuire, Jimmy A.; Campbell, Jonathan A.	2018	Synopsis and taxonomic revision of three genera in the snake tribe Sonorini	Journal of natural history	Yes	Level 1: General genomic resources	GBS/RAD/target capture	Wild	North America	United States	27.3174	-98.7948	Yes	averaged localities given in Table 1 and used Google Maps for coords of localities	DD	Reptilia	Sonora taylori	Sonora taylori	NA	Global North	9	United States of America	Global North	United States of America	Global North	International	9	8	1	2.68246
297	Cox, Christian L.; Davis Rabosky, Alison R.; Holmes, Iris A.; Reyes-Velasco, Jacobo; Roelke, Corey E.; Smith, Eric N.; Flores-Villela, Oscar; McGuire, Jimmy A.; Campbell, Jonathan A.	2018	Synopsis and taxonomic revision of three genera in the snake tribe Sonorini	Journal of natural history	Yes	Level 1: General genomic resources	GBS/RAD/target capture	Wild	North America	United States	34.1247	-111.408	Yes	averaged localities given in Table 1 and used Google Maps for coords of localities	DD	Reptilia	Sonora semiannulata	Sonora semiannulata	LC	Global North	9	United States of America	Global North	United States of America	Global North	International	9	8	1	3.15139
297	Cox, Christian L.; Davis Rabosky, Alison R.; Holmes, Iris A.; Reyes-Velasco, Jacobo; Roelke, Corey E.; Smith, Eric N.; Flores-Villela, Oscar; McGuire, Jimmy A.; Campbell, Jonathan A.	2018	Synopsis and taxonomic revision of three genera in the snake tribe Sonorini	Journal of natural history	Yes	Level 1: General genomic resources	GBS/RAD/target capture	Wild	North America	United States	31.9974	-100.704	Yes	averaged localities given in Table 1 and used Google Maps for coords of localities	DD	Reptilia	Sonora episcopa	Sonora episcopa	NA	Global North	9	United States of America	Global North	United States of America	Global North	International	9	8	1	2.91736
301	Crawford, N. G.; McGreevy, T.; Mullen, S. P.; Schneider, C. J.	2023	The genetic basis of conspicuous coloration in the Guadeloupean anole: Evolution by sexual and ecological selection	ECOLOGY AND EVOLUTION	Yes	Level 1: General genomic resources	Whole genome	Wild	North America	France	16.1413	-61.5759	Yes	*changed country from Guadeloupe to France* averged only 2001 UTM coords given in supplement and converted to DD and centroid placed on nearest land in correct countryh	DD	Reptilia	Anolis marmoratus	Anolis marmoratus	LC	Global North	4	United States of America	Global North	United States of America	Global North	Domestic	0	4	0	NA
301	Crawford, N. G.; McGreevy, T.; Mullen, S. P.; Schneider, C. J.	2023	The genetic basis of conspicuous coloration in the Guadeloupean anole: Evolution by sexual and ecological selection	ECOLOGY AND EVOLUTION	Yes	Level 1: General genomic resources	GBS/RAD/target capture	Wild	North America	France	16.1428	-61.5777	Yes	*changed country from Guadeloupe to France* averged all UTM coords given in supplement	DD	Reptilia	Anolis marmoratus	Anolis marmoratus	LC	Global North	4	United States of America	Global North	United States of America	Global North	Domestic	0	4	0	NA
305	Crotti, M.; Barratt, C. D.; Loader, S. P.; Gower, D. J.; Streicher, J. W.	2019	Causes and analytical impacts of missing data in RADseq phylogenetics: Insights from an African frog (Afrixalus)	ZOOLOGICA SCRIPTA	Yes	Level 1: General genomic resources	GBS/RAD/target capture	Wild	Africa	Democratic Republic of Congo	-3.2269	23.268	NO	used Google Maps to estimate center of Democratic Republic of Congo	DD	Amphibia	Afrixalus osorioi	Afrixalus osorioi	LC	Global South	5	United Kingdom	Global North	United Kingdom	Global North	International	0	5	0	2.14392
305	Crotti, M.; Barratt, C. D.; Loader, S. P.; Gower, D. J.; Streicher, J. W.	2019	Causes and analytical impacts of missing data in RADseq phylogenetics: Insights from an African frog (Afrixalus)	ZOOLOGICA SCRIPTA	Yes	Level 1: General genomic resources	GBS/RAD/target capture	Wild	Africa	Kenya	-4.19876	39.4129	Yes	averaged coords given in supplement	DD	Amphibia	Afrixalus fornasini	Afrixalus fornasini	LC	Global South	5	United Kingdom	Global North	United Kingdom	Global North	International	0	5	0	1.58333
305	Crotti, M.; Barratt, C. D.; Loader, S. P.; Gower, D. J.; Streicher, J. W.	2019	Causes and analytical impacts of missing data in RADseq phylogenetics: Insights from an African frog (Afrixalus)	ZOOLOGICA SCRIPTA	Yes	Level 1: General genomic resources	GBS/RAD/target capture	Wild	Africa	Malawi	-16.069	35.1417	NO	coords of single locality given in supplement	DD	Amphibia	Afrixalus fornasini	Afrixalus fornasini	LC	Global South	5	United Kingdom	Global North	United Kingdom	Global North	International	0	5	0	2.40625
305	Crotti, M.; Barratt, C. D.; Loader, S. P.; Gower, D. J.; Streicher, J. W.	2019	Causes and analytical impacts of missing data in RADseq phylogenetics: Insights from an African frog (Afrixalus)	ZOOLOGICA SCRIPTA	Yes	Level 1: General genomic resources	GBS/RAD/target capture	Wild	Africa	Mozambique	-15.7131	37.866	Yes	averaged coords given in supplement	DD	Amphibia	Afrixalus fornasini	Afrixalus fornasini	LC	Global South	5	United Kingdom	Global North	United Kingdom	Global North	International	0	5	0	2.3559
305	Crotti, M.; Barratt, C. D.; Loader, S. P.; Gower, D. J.; Streicher, J. W.	2019	Causes and analytical impacts of missing data in RADseq phylogenetics: Insights from an African frog (Afrixalus)	ZOOLOGICA SCRIPTA	Yes	Level 1: General genomic resources	GBS/RAD/target capture	Wild	Africa	South Africa	-28.78	32.01	NO	coords of single locality given in supplement	DD	Amphibia	Afrixalus fornasini	Afrixalus fornasini	LC	Global South	5	United Kingdom	Global North	United Kingdom	Global North	International	0	5	0	1.64566
305	Crotti, M.; Barratt, C. D.; Loader, S. P.; Gower, D. J.; Streicher, J. W.	2019	Causes and analytical impacts of missing data in RADseq phylogenetics: Insights from an African frog (Afrixalus)	ZOOLOGICA SCRIPTA	Yes	Level 1: General genomic resources	GBS/RAD/target capture	Wild	Africa	Tanzania	-7.38754	38.3605	Yes	averaged coords given in supplement	DD	Amphibia	Afrixalus fornasini	Afrixalus fornasini	LC	Global South	5	United Kingdom	Global North	United Kingdom	Global North	International	0	5	0	1.81267
308	Cummins, Deanne; Kennington, W. Jason; Rudin‐Bitterli, Tabitha; Mitchell, Nicola J.	2019	A genome‐wide search for local adaptation in a terrestrial‐breeding frog reveals vulnerability to climate change	Global change biology	Yes	Level 4: Functional Variation - climate change	GBS/RAD/target capture	Wild	Oceania	Australia	-30.7802	116.254	Yes	averaged coords given in supplement	DD	Amphibia	Pseudophryne guentheri	Pseudophryne guentheri	LC	Global North	4	Australia	Global North	Australia	Global North	Domestic	4	4	0	2.17743	used bayescanenv to ID sig of selection related to environmental variables; did not use localities for "P. sp. nov."
308	Cummins, Deanne; Kennington, W. Jason; Rudin‐Bitterli, Tabitha; Mitchell, Nicola J.	2019	A genome‐wide search for local adaptation in a terrestrial‐breeding frog reveals vulnerability to climate change	Global change biology	Yes	Level 4: Functional Variation - climate change	GBS/RAD/target capture	Wild	Oceania	Australia	-28.3502	117.115	NO	coords of single locality given in supplement	DD	Amphibia	Pseudophryne occidentalis	Pseudophryne occidentalis	LC	Global North	4	Australia	Global North	Australia	Global North	Domestic	4	4	0	2.39826	used bayescanenv to ID sig of selection related to environmental variables; did not use localities for "P. sp. nov."
309	Curlis, J. D.; Rabosky, A. R. D.; Holmes, I. A.; Renney, T. J.; Cox, C. L.	2021	Genetic mechanisms and correlational selection structure trait variation in a coral snake mimic	PROCEEDINGS OF THE ROYAL SOCIETY B-BIOLOGICAL SCIENCES	Yes	Level 2: Spatial genomic variation	GBS/RAD/target capture	Wild	North America	United States	33.9579	-99.3615	Yes	averaged coords given in supplement	DD	Reptilia	Sonora episcopa	Sonora episcopa	NA	Global North	5	United States of America	Global North	United States of America	Global North	Domestic	5	5	0	3.02535
310	Czerwinski, Michael; Natarajan, Anirudh; Barske, Lindsey; Looger, Loren L.; Capel, Blanche	2016	A timecourse analysis of systemic and gonadal effects of temperature on sexual development of the red-eared slider turtle Trachemys scripta elegans	Developmental biology	Yes	Level 4: Functional Variation - climate change	RNASeq	Captive	NA	NA	NA	NA	NA	NA	NA	Reptilia	Trachemys scripta	Trachemys scripta	LC		5	United States of America		United States of America		Domestic	NA	5	0	NA
311	Czypionka, T.; Goedbloed, D. J.; Steinfartz, S.; Nolte, A. W.	2018	Plasticity and evolutionary divergence in gene expression associated with alternative habitat use in larvae of the European Fire Salamander	MOLECULAR ECOLOGY	Yes	Level 4: Functional Variation - climate change	RNASeq	Wild	Europe	Germany	50.6682	7.07949	Yes	centroid of localities estimated based on figure in supplement	DD	Amphibia	Salamandra salamandra	Salamandra salamandra	VU	Global North	4	Germany	Global North	Germany	Global North	Domestic	4	4	0	2.69879	same transcriptomes as in Goedbloed et al. (2017) which is in our database!
312	Czypionka, T.; Krugman, T.; Altmüller, J.; Blaustein, L.; Steinfartz, S.; Templeton, A. R.; Nolte, A. W.	2015	Ecological transcriptomics - a non-lethal sampling approach for endangered fire salamanders	METHODS IN ECOLOGY AND EVOLUTION	Yes	Level 4: Functional Variation - climate change	RNASeq	Wild	Europe	Germany	50.657	7.13862	Yes	Google Maps coordinates of Kottenforst Forest	DD	Amphibia	Salamandra salamandra	Salamandra salamandra	VU	Global North	7	Germany	Global North	Germany	Global North	International	4	7	0	2.71615
313	Dang, W.; Lu, H. L.; Wu, Q.; Gao, Y.; Qi, Q. Q.; Fan, H. D.	2018	Comparative transcriptional profiling analysis of the effect of heat waves during embryo incubation on the hatchlings of the Chinese soft-shelled turtle (Pelodiscus sinensis)	ECOLOGY AND EVOLUTION	Yes	Level 4: Functional Variation - climate change	RNASeq	Wild	Asia	China	30.2761	120.158	Yes	Google Maps coordinates of Hangzhou, Zhejiang, China	DD	Reptilia	Pelodiscus sinensis	Pelodiscus sinensis	VU	Global South	6	China	Global South	China	Global South	Domestic	6	0	6	2.68351
313	Dang, W.; Lu, H. L.; Wu, Q.; Gao, Y.; Qi, Q. Q.; Fan, H. D.	2018	Comparative transcriptional profiling analysis of the effect of heat waves during embryo incubation on the hatchlings of the Chinese soft-shelled turtle (Pelodiscus sinensis)	ECOLOGY AND EVOLUTION	Yes	Level 3: Functional Variation - global change	RNASeq	Wild	Asia	China	30.2761	120.158	Yes	Google Maps coordinates of Hangzhou, Zhejiang, China	DD	Reptilia	Pelodiscus sinensis	Pelodiscus sinensis	VU	Global South	6	China	Global South	China	Global South	Domestic	6	0	6	2.68351
314	Das, D.; Singh, S. K.; Bierstedt, J.; Erickson, A.; Galli, G. L. J.; Crossley, D. A.; Rhen, T.	2020	Draft Genome of the Common Snapping Turtle, Chelydra serpentina, a Model for Phenotypic Plasticity in Reptiles	G3-GENES GENOMES GENETICS	Yes	Level 1: General genomic resources	Whole genome	Captive	NA	NA	NA	NA	NA	NA	NA	Reptilia	Chelydra serpentina	Chelydra serpentina	LC		7	United States of America		United States of America		International	NA	7	0	NA
314	Das, D.; Singh, S. K.; Bierstedt, J.; Erickson, A.; Galli, G. L. J.; Crossley, D. A.; Rhen, T.	2020	Draft Genome of the Common Snapping Turtle, Chelydra serpentina, a Model for Phenotypic Plasticity in Reptiles	G3-GENES GENOMES GENETICS	Yes	Level 1: General genomic resources	RNASeq	Captive	NA	NA	NA	NA	NA	NA	NA	Reptilia	Chelydra serpentina	Chelydra serpentina	LC		7	United States of America		United States of America		International	NA	7	0	NA
315	Davalos-Dehullu, E.; Baty, S. M.; Fisher, R. N.; Scott, P. A.; Dolby, G. A.; Munguia-Vega, A.; Cortez, D.	2023	Chromosome-Level Genome Assembly of the Blacktail Brush Lizard, Urosaurus nigricaudus, Reveals Dosage Compensation in an Endemic Lizard	GENOME BIOLOGY AND EVOLUTION	Yes	Level 1: General genomic resources	RNASeq	Wild	North America	Mexico	23.328	-109.702	NO	coords given	DD	Reptilia	Urosaurus nigricaudus	Urosaurus nigricaudus	LC	Global South	7	Mexico	Global South	Mexico	Global South	International	7	2	5	1.79861
315	Davalos-Dehullu, E.; Baty, S. M.; Fisher, R. N.; Scott, P. A.; Dolby, G. A.; Munguia-Vega, A.; Cortez, D.	2023	Chromosome-Level Genome Assembly of the Blacktail Brush Lizard, Urosaurus nigricaudus, Reveals Dosage Compensation in an Endemic Lizard	GENOME BIOLOGY AND EVOLUTION	Yes	Level 1: General genomic resources	RNASeq	Wild	North America	Mexico	18.5315	-98.9417	NO	coords given	DD	Reptilia	Urosaurus bicarinatus	Urosaurus bicarinatus	LC	Global South	7	Mexico	Global South	Mexico	Global South	International	7	2	5	2.39514
315	Davalos-Dehullu, E.; Baty, S. M.; Fisher, R. N.; Scott, P. A.; Dolby, G. A.; Munguia-Vega, A.; Cortez, D.	2023	Chromosome-Level Genome Assembly of the Blacktail Brush Lizard, Urosaurus nigricaudus, Reveals Dosage Compensation in an Endemic Lizard	GENOME BIOLOGY AND EVOLUTION	Yes	Level 1: General genomic resources	Whole genome	Wild	North America	United States	32.6173	-116.735	NO	coords given	DD	Reptilia	Urosaurus nigricaudus	Urosaurus nigricaudus	LC	Global North	7	Mexico	Global South	Mexico	Global South	International	7	2	5	2.28663
319	De Cahsan, B.; Westbury, M. V.; Paraskevopoulou, S.; Drews, H.; Ott, M.; Gollmann, G.; Tiedemann, R.	2021	Genomic consequences of human-mediated translocations in margin populations of an endangered amphibian	EVOLUTIONARY APPLICATIONS	Yes	Level 2: Spatial genomic variation	RNASeq	Wild	Europe	Austria	48.2083	16.3725	Yes	centroid of Vienna	DD	Amphibia	Bombina bombina	Bombina bombina	LC	Global North	7	Germany	Global North	Germany	Global North	International	6	7	0	3.13438
319	De Cahsan, B.; Westbury, M. V.; Paraskevopoulou, S.; Drews, H.; Ott, M.; Gollmann, G.; Tiedemann, R.	2021	Genomic consequences of human-mediated translocations in margin populations of an endangered amphibian	EVOLUTIONARY APPLICATIONS	Yes	Level 2: Spatial genomic variation	RNASeq	Wild	Europe	Germany	54.264	10.7438	Yes	avg of the centroid of each specified sample site (no coords provided, just names)	DD	Amphibia	Bombina bombina	Bombina bombina	LC	Global North	7	Germany	Global North	Germany	Global North	International	6	7	0	2.61094
320	de Carvalho, V. T.; Vogt, R. C.; Rojas, R. R.; Nunes, M. D.; de Fraga, R.; Avila, R. W.; Rhodin, A. G. J.; Mittermeier, R. A.; Hrbek, T.; Farias, I. P.	2022	Four in One: Cryptic Diversity in Geoffroy's Side-Necked Turtle Phrynops geoffroanus (Schweigger 1812) (Testudines: Pleurodira: Chelidae) in Brazil	DIVERSITY-BASEL	Yes	Level 2: Spatial genomic variation	GBS/RAD/target capture	Wild	South America	Argentina	-27.4546	-57.4198	NO	provided coords	DD	Reptilia	Phrynops geoffroanus	Phrynops geoffroanus	NA	Global South	10	Brazil	Global South	Brazil	Global South	International	0	2	8	1.63142
320	de Carvalho, V. T.; Vogt, R. C.; Rojas, R. R.; Nunes, M. D.; de Fraga, R.; Avila, R. W.; Rhodin, A. G. J.; Mittermeier, R. A.; Hrbek, T.; Farias, I. P.	2022	Four in One: Cryptic Diversity in Geoffroy's Side-Necked Turtle Phrynops geoffroanus (Schweigger 1812) (Testudines: Pleurodira: Chelidae) in Brazil	DIVERSITY-BASEL	Yes	Level 2: Spatial genomic variation	GBS/RAD/target capture	Wild	South America	Brazil	-14.4308	-49.323	Yes	avg of all provided coords in Brazil	DD	Reptilia	Phrynops geoffroanus	Phrynops geoffroanus	NA	Global South	10	Brazil	Global South	Brazil	Global South	International	8	2	8	2.50434
322	de Oca, A. N. M.; Barley, A. J.; Meza-Lázaro, R. N.; García-Vázquez, U. O.; Zamora-Abrego, J. G.; Thomson, R. C.; Leaché, A. D.	2017	Phylogenomics and species delimitation in the knob-scaled lizards of the genus Xenosaurus (Squamata: Xenosauridae) using ddRADseq data reveal a substantial underestimation of diversity	MOLECULAR PHYLOGENETICS AND EVOLUTION	Yes	Level 2: Spatial genomic variation	GBS/RAD/target capture	Wild	North America	Guatemala	15.8207	-91.3372	NO	provided coords	DD	Reptilia	Xenosaurus grandis	Xenosaurus grandis	VU	Global South	7	Mexico	Global South	United States of America	Global North	International	3	3	4	2.61024
322	de Oca, A. N. M.; Barley, A. J.; Meza-Lázaro, R. N.; García-Vázquez, U. O.; Zamora-Abrego, J. G.; Thomson, R. C.; Leaché, A. D.	2017	Phylogenomics and species delimitation in the knob-scaled lizards of the genus Xenosaurus (Squamata: Xenosauridae) using ddRADseq data reveal a substantial underestimation of diversity	MOLECULAR PHYLOGENETICS AND EVOLUTION	Yes	Level 2: Spatial genomic variation	GBS/RAD/target capture	Wild	North America	Mexico	17.7457	-96.2173	Yes	avg of X. grandis provided coords	DD	Reptilia	Xenosaurus grandis	Xenosaurus grandis	VU	Global South	7	Mexico	Global South	United States of America	Global North	International	3	3	4	2.61528
322	de Oca, A. N. M.; Barley, A. J.; Meza-Lázaro, R. N.; García-Vázquez, U. O.; Zamora-Abrego, J. G.; Thomson, R. C.; Leaché, A. D.	2017	Phylogenomics and species delimitation in the knob-scaled lizards of the genus Xenosaurus (Squamata: Xenosauridae) using ddRADseq data reveal a substantial underestimation of diversity	MOLECULAR PHYLOGENETICS AND EVOLUTION	Yes	Level 2: Spatial genomic variation	GBS/RAD/target capture	Wild	North America	Mexico	21.11	-99.1691	Yes	avg of X. mendozai provided coords	DD	Reptilia	Xenosaurus mendozai	Xenosaurus mendozai	NA	Global South	7	Mexico	Global South	United States of America	Global North	International	3	3	4	2.61632
322	de Oca, A. N. M.; Barley, A. J.; Meza-Lázaro, R. N.; García-Vázquez, U. O.; Zamora-Abrego, J. G.; Thomson, R. C.; Leaché, A. D.	2017	Phylogenomics and species delimitation in the knob-scaled lizards of the genus Xenosaurus (Squamata: Xenosauridae) using ddRADseq data reveal a substantial underestimation of diversity	MOLECULAR PHYLOGENETICS AND EVOLUTION	Yes	Level 2: Spatial genomic variation	GBS/RAD/target capture	Wild	North America	Mexico	21.3969	-98.9675	NO	provided coords	DD	Reptilia	Xenosaurus newmanorum	Xenosaurus newmanorum	EN	Global South	7	Mexico	Global South	United States of America	Global North	International	3	3	4	2.59479
322	de Oca, A. N. M.; Barley, A. J.; Meza-Lázaro, R. N.; García-Vázquez, U. O.; Zamora-Abrego, J. G.; Thomson, R. C.; Leaché, A. D.	2017	Phylogenomics and species delimitation in the knob-scaled lizards of the genus Xenosaurus (Squamata: Xenosauridae) using ddRADseq data reveal a substantial underestimation of diversity	MOLECULAR PHYLOGENETICS AND EVOLUTION	Yes	Level 2: Spatial genomic variation	GBS/RAD/target capture	Wild	North America	Mexico	16.85	-98.33	NO	provided coords	DD	Reptilia	Xenosaurus penai	Xenosaurus penai	LC	Global South	7	Mexico	Global South	United States of America	Global North	International	3	3	4	2.16545
322	de Oca, A. N. M.; Barley, A. J.; Meza-Lázaro, R. N.; García-Vázquez, U. O.; Zamora-Abrego, J. G.; Thomson, R. C.; Leaché, A. D.	2017	Phylogenomics and species delimitation in the knob-scaled lizards of the genus Xenosaurus (Squamata: Xenosauridae) using ddRADseq data reveal a substantial underestimation of diversity	MOLECULAR PHYLOGENETICS AND EVOLUTION	Yes	Level 2: Spatial genomic variation	GBS/RAD/target capture	Wild	North America	Mexico	16.784	-96.1274	Yes	avg of X. phalaroanthereon provided coords	DD	Reptilia	Xenosaurus phalaroanthereon	Xenosaurus phalaroanthereon	DD	Global South	7	Mexico	Global South	United States of America	Global North	International	3	3	4	2.37569
322	de Oca, A. N. M.; Barley, A. J.; Meza-Lázaro, R. N.; García-Vázquez, U. O.; Zamora-Abrego, J. G.; Thomson, R. C.; Leaché, A. D.	2017	Phylogenomics and species delimitation in the knob-scaled lizards of the genus Xenosaurus (Squamata: Xenosauridae) using ddRADseq data reveal a substantial underestimation of diversity	MOLECULAR PHYLOGENETICS AND EVOLUTION	Yes	Level 2: Spatial genomic variation	GBS/RAD/target capture	Wild	North America	Mexico	23.2644	-99.1603	Yes	avg of X. platyceps provided coords	DD	Reptilia	Xenosaurus platyceps	Xenosaurus platyceps	EN	Global South	7	Mexico	Global South	United States of America	Global North	International	3	3	4	2.64635
322	de Oca, A. N. M.; Barley, A. J.; Meza-Lázaro, R. N.; García-Vázquez, U. O.; Zamora-Abrego, J. G.; Thomson, R. C.; Leaché, A. D.	2017	Phylogenomics and species delimitation in the knob-scaled lizards of the genus Xenosaurus (Squamata: Xenosauridae) using ddRADseq data reveal a substantial underestimation of diversity	MOLECULAR PHYLOGENETICS AND EVOLUTION	Yes	Level 2: Spatial genomic variation	GBS/RAD/target capture	Wild	North America	Mexico	18.2976	-97.3868	Yes	avg of X. rectocollaris provided coords	DD	Reptilia	Xenosaurus rectocollaris	Xenosaurus rectocollaris	LC	Global South	7	Mexico	Global South	United States of America	Global North	International	3	3	4	2.63733
322	de Oca, A. N. M.; Barley, A. J.; Meza-Lázaro, R. N.; García-Vázquez, U. O.; Zamora-Abrego, J. G.; Thomson, R. C.; Leaché, A. D.	2017	Phylogenomics and species delimitation in the knob-scaled lizards of the genus Xenosaurus (Squamata: Xenosauridae) using ddRADseq data reveal a substantial underestimation of diversity	MOLECULAR PHYLOGENETICS AND EVOLUTION	Yes	Level 2: Spatial genomic variation	GBS/RAD/target capture	Wild	North America	Mexico	20.6399	-98.599	NO	provided coords	DD	Reptilia	Xenosaurus tzacualtipantecus	Xenosaurus tzacualtipantecus	NA	Global South	7	Mexico	Global South	United States of America	Global North	International	3	3	4	2.61649
325	Demircan, T.; Hacibektasogu, H.; Sibai, M.; Fescioglu, E. C.; Altuntas, E.; Ozturk, G.; Suzek, B. E.	2020	Preclinical Molecular Signatures of Spinal Cord Functional Restoration: Optimizing the Metamorphic Axolotl (Ambystoma mexicanum) Model in Regenerative Medicine	OMICS-A JOURNAL OF INTEGRATIVE BIOLOGY	Yes	Level 1: General genomic resources	RNASeq	Captive	NA	NA	NA	NA	NA	NA	NA	Amphibia	Ambystoma mexicanum	Ambystoma mexicanum	CR								NA			NA
326	Denton, R. D.; Morales, A. E.; Gibbs, H. L.	2018	Genome-specific histories of divergence and introgression between an allopolyploid unisexual salamander lineage and two ancestral sexual species	EVOLUTION	Yes	Level 1: General genomic resources	GBS/RAD/target capture	Wild	North America	United States	42.0384	-83.8959	Yes	avg of Kitty Todd Nature Preserve + A. laterate provided coords	DD	Amphibia	Ambystoma laterale	Ambystoma laterale	LC	Global North	3	United States of America	Global North	United States of America	Global North	Domestic	3	3	0	3.1309
326	Denton, R. D.; Morales, A. E.; Gibbs, H. L.	2018	Genome-specific histories of divergence and introgression between an allopolyploid unisexual salamander lineage and two ancestral sexual species	EVOLUTION	Yes	Level 1: General genomic resources	GBS/RAD/target capture	Wild	North America	United States	40.4427	-82.7096	Yes	avg of A. jeffersonianum provided coords	DD	Amphibia	Ambystoma jeffersonianum	Ambystoma jeffersonianum	LC	Global North	3	United States of America	Global North	United States of America	Global North	Domestic	3	3	0	3.03941
330	DeVos, T. B.; Bock, D. G.; Kolbe, J. J.	2023	Rapid introgression of non-native alleles following hybridization between a native Anolis lizard species and a cryptic invader across an urban landscape	MOLECULAR ECOLOGY	Yes	Level 2: Spatial genomic variation	GBS/RAD/target capture	Wild	North America	Cuba	23.1421	-82.2562	Yes	avg of La Habana + Guanabo	DD	Reptilia	Anolis porcatus	Anolis porcatus	LC	Global South	3	United States of America	Global North	United States of America	Global North	Domestic	3	3	0	1.825
330	DeVos, T. B.; Bock, D. G.; Kolbe, J. J.	2023	Rapid introgression of non-native alleles following hybridization between a native Anolis lizard species and a cryptic invader across an urban landscape	MOLECULAR ECOLOGY	Yes	Level 2: Spatial genomic variation	GBS/RAD/target capture	Wild	North America	United States	26.6945	-80.1942	Yes	avg of Hobe Sound, FL + Parkland, FL	DD	Reptilia	Anolis carolinensis	Anolis carolinensis	LC	Global North	3	United States of America	Global North	United States of America	Global North	Domestic	3	3	0	1.92014
338	Dinis, M.; Merabet, K.; Martinez-Freiria, F.; Steinfartz, S.; Vences, M.; Burgon, J. D.; Elmer, K. R.; Donaire, D.; Hinckley, A.; Fahd, S.; Joger, U.; Fawzi, A.; Slimani, T.; Velo-Anton, G.	2019	Allopatric diversification and evolutionary melting pot in a North African Palearctic relict: The biogeographic history of Salamandra algira	MOLECULAR PHYLOGENETICS AND EVOLUTION	Yes	Level 2: Spatial genomic variation	GBS/RAD/target capture	Wild	Africa	Algeria	36.7574	5.59677	Yes	avg all Algeria coords	DD	Amphibia	Salamandra algira	Salamandra algira	VU	Global South	14	Portugal	Global North	Portugal	Global North	International	6	10	4	NA
338	Dinis, M.; Merabet, K.; Martinez-Freiria, F.; Steinfartz, S.; Vences, M.; Burgon, J. D.; Elmer, K. R.; Donaire, D.; Hinckley, A.; Fahd, S.; Joger, U.; Fawzi, A.; Slimani, T.; Velo-Anton, G.	2019	Allopatric diversification and evolutionary melting pot in a North African Palearctic relict: The biogeographic history of Salamandra algira	MOLECULAR PHYLOGENETICS AND EVOLUTION	Yes	Level 2: Spatial genomic variation	GBS/RAD/target capture	Wild	Africa	Morocco	35.0731	-4.92185	Yes	avg all Morocco coords	DD	Amphibia	Salamandra algira	Salamandra algira	VU	Global South	14	Portugal	Global North	Portugal	Global North	International	6	10	4	2.7059
338	Dinis, M.; Merabet, K.; Martinez-Freiria, F.; Steinfartz, S.; Vences, M.; Burgon, J. D.; Elmer, K. R.; Donaire, D.; Hinckley, A.; Fahd, S.; Joger, U.; Fawzi, A.; Slimani, T.; Velo-Anton, G.	2019	Allopatric diversification and evolutionary melting pot in a North African Palearctic relict: The biogeographic history of Salamandra algira	MOLECULAR PHYLOGENETICS AND EVOLUTION	Yes	Level 2: Spatial genomic variation	GBS/RAD/target capture	Wild	Europe	Spain	35.9	-5.377	Yes	avg all Spain coords shifted to nearest point in Spain	DD	Amphibia	Salamandra algira	Salamandra algira	VU	Global North	14	Portugal	Global North	Portugal	Global North	International	6	10	4	2.22656
339	Dissanayake, D. S. B.; Holleley, C. E.; Hill, L. K.; O'Meally, D.; Deakin, J. E.; Georges, A.	2020	Identification of Y chromosome markers in the eastern three-lined skink (Bassiana duperreyi) using in silico whole genome subtraction	BMC GENOMICS	Yes	Level 1: General genomic resources	Whole genome	Wild	Oceania	Australia	-36.8756	146.509	Yes	avg coords	DD	Reptilia	Bassiana duperreyi	Acritoscincus duperreyi	LC	Global North	6	Australia	Global North	Australia	Global North	Domestic	6	6	0	1.94931
340	Dissanayake, D. S. B.; Holleley, C. E.; Sumner, J.; Melville, J.; Georges, A.	2022	Lineage diversity within a widespread endemic Australian skink to better inform conservation in response to regional-scale disturbance	ECOLOGY AND EVOLUTION	Yes	Level 2: Spatial genomic variation	GBS/RAD/target capture	Wild	Oceania	Australia	-36.7049	146.213	Yes	avg coords	DD	Reptilia	Bassiana duperreyi	Acritoscincus duperreyi	LC	Global North	5	Australia	Global North	Australia	Global North	Domestic	5	5	0	1.93715
344	Dobry, J.; Wapstra, E.; Stringer, E. J.; Gruber, B.; Deakin, J. E.; Ezaz, T.	2023	Widespread chromosomal rearrangements preceded genetic divergence in a monitor lizard, Varanus acanthurus (Varanidae)	CHROMOSOME RESEARCH	Yes	Level 2: Spatial genomic variation	GBS/RAD/target capture	Wild	Oceania	Australia	-19.0021	137.999	Yes	estimated centroid of Barkly Tablelands	DD	Reptilia	Varanus acanthurus	Varanus acanthurus	LC	Global North	6	Australia	Global North	Australia	Global North	Domestic	6	6	0	1.85608
345	Dobry, J.; Zhu, Z. X.; Zhou, Q.; Wapstra, E.; Deakin, J. E.; Ezaz, T.	2023	Fixed Allele Differences Associated With the Centromere Reveal Chromosome Morphology and Rearrangements in a Reptile (Varanus acanthurus BOULENGER)	MOLECULAR BIOLOGY AND EVOLUTION	Yes	Level 1: General genomic resources	GBS/RAD/target capture	Wild	Oceania	Australia	-19.0021	137.999	Yes	estimated centroid of Barkly Tablelands	DD	Reptilia	Varanus acanthurus	Varanus acanthurus	LC	Global North	6	Australia	Global North	Australia	Global North	International	4	4	2	1.85608
346	Dodge, T. O.; Farquharson, K. A.; Ford, C.; Cavanagh, L.; Schubert, K.; Schumer, M.; Belov, K.; Hogg, C. J.	2023	Genomes of two Extinct-in-the-Wild reptiles from Christmas Island reveal distinct evolutionary histories and conservation insights	MOLECULAR ECOLOGY RESOURCES	Yes	Level 1: General genomic resources	Whole genome	Captive	NA	NA	NA	NA	NA	NA	NA	Reptilia	Cryptoblepharus egeriae	Cryptoblepharus egeriae	EW								NA			NA	focal species extinct in the wild, endemic to Christmas Island
346	Dodge, T. O.; Farquharson, K. A.; Ford, C.; Cavanagh, L.; Schubert, K.; Schumer, M.; Belov, K.; Hogg, C. J.	2023	Genomes of two Extinct-in-the-Wild reptiles from Christmas Island reveal distinct evolutionary histories and conservation insights	MOLECULAR ECOLOGY RESOURCES	Yes	Level 1: General genomic resources	RNASeq	Captive	NA	NA	NA	NA	NA	NA	NA	Reptilia	Lepidodactylus listeri	Lepidodactylus listeri	EW								NA			NA	focal species extinct in the wild, endemic to Christmas Island
349	Dolinay, Matej; Nečas, Tadeáš; Zimkus, Breda M.; Schmitz, Andreas; Fokam, Eric B.; Lemmon, Emily Moriarty; Lemmon, Alan R.; Gvoždík, Václav	2021	Gene flow in phylogenomics: Sequence capture resolves species limits and biogeography of Afromontane forest endemic frogs from the Cameroon Highlands	Molecular phylogenetics and evolution	Yes	Level 2: Spatial genomic variation	GBS/RAD/target capture	Wild	Africa	Cameroon	7.252	12.06	NO	provided Cameroon coords(no Cameroon/Nigeria points confirmed to be in Cameroon)	DD	Amphibia	Phrynobatrachus steindachneri	Phrynobatrachus steindachneri	CR	Global South	8	Czech Republic	Global North	Czech Republic	Global North	International	1	7	1	1.57865
349	Dolinay, Matej; Nečas, Tadeáš; Zimkus, Breda M.; Schmitz, Andreas; Fokam, Eric B.; Lemmon, Emily Moriarty; Lemmon, Alan R.; Gvoždík, Václav	2021	Gene flow in phylogenomics: Sequence capture resolves species limits and biogeography of Afromontane forest endemic frogs from the Cameroon Highlands	Molecular phylogenetics and evolution	Yes	Level 2: Spatial genomic variation	GBS/RAD/target capture	Wild	Africa	Cameroon	6.326	10.7502	Yes	avg P. amieti CM coords	DD	Amphibia	Phrynobatrachus amieti	Phrynobatrachus amieti	NA	Global South	8	Czech Republic	Global North	Czech Republic	Global North	International	1	7	1	1.5809
349	Dolinay, Matej; Nečas, Tadeáš; Zimkus, Breda M.; Schmitz, Andreas; Fokam, Eric B.; Lemmon, Emily Moriarty; Lemmon, Alan R.; Gvoždík, Václav	2021	Gene flow in phylogenomics: Sequence capture resolves species limits and biogeography of Afromontane forest endemic frogs from the Cameroon Highlands	Molecular phylogenetics and evolution	Yes	Level 2: Spatial genomic variation	GBS/RAD/target capture	Wild	Africa	Cameroon	6.20867	10.4533	Yes	avg P. njiomock coords	DD	Amphibia	Phrynobatrachus njiomock	Phrynobatrachus njiomock	CR	Global South	8	Czech Republic	Global North	Czech Republic	Global North	International	1	7	1	1.59132
349	Dolinay, Matej; Nečas, Tadeáš; Zimkus, Breda M.; Schmitz, Andreas; Fokam, Eric B.; Lemmon, Emily Moriarty; Lemmon, Alan R.; Gvoždík, Václav	2021	Gene flow in phylogenomics: Sequence capture resolves species limits and biogeography of Afromontane forest endemic frogs from the Cameroon Highlands	Molecular phylogenetics and evolution	Yes	Level 2: Spatial genomic variation	GBS/RAD/target capture	Wild	Africa	Cameroon	6.0974	10.3482	Yes	avg P. jimzimkusi CM coords	DD	Amphibia	Phrynobatrachus jimzimkusi	Phrynobatrachus jimzimkusi	CR	Global South	8	Czech Republic	Global North	Czech Republic	Global North	International	1	7	1	1.61962
349	Dolinay, Matej; Nečas, Tadeáš; Zimkus, Breda M.; Schmitz, Andreas; Fokam, Eric B.; Lemmon, Emily Moriarty; Lemmon, Alan R.; Gvoždík, Václav	2021	Gene flow in phylogenomics: Sequence capture resolves species limits and biogeography of Afromontane forest endemic frogs from the Cameroon Highlands	Molecular phylogenetics and evolution	Yes	Level 2: Spatial genomic variation	GBS/RAD/target capture	Wild	Africa	Nigeria	7.041	11.709	Yes	confirmed Cameroon/Nigeria points were in Nigeria (gmaps) and avgd	DD	Amphibia	Phrynobatrachus steindachneri	Phrynobatrachus steindachneri	CR	Global South	8	Czech Republic	Global North	Czech Republic	Global North	International	1	7	1	1.60399
349	Dolinay, Matej; Nečas, Tadeáš; Zimkus, Breda M.; Schmitz, Andreas; Fokam, Eric B.; Lemmon, Emily Moriarty; Lemmon, Alan R.; Gvoždík, Václav	2021	Gene flow in phylogenomics: Sequence capture resolves species limits and biogeography of Afromontane forest endemic frogs from the Cameroon Highlands	Molecular phylogenetics and evolution	Yes	Level 2: Spatial genomic variation	GBS/RAD/target capture	Wild	Africa	Nigeria	7.098	11.055	NO		DD	Amphibia	Phrynobatrachus amieti	Phrynobatrachus amieti	NA	Global South	8	Czech Republic	Global North	Czech Republic	Global North	International	1	7	1	1.62066
349	Dolinay, Matej; Nečas, Tadeáš; Zimkus, Breda M.; Schmitz, Andreas; Fokam, Eric B.; Lemmon, Emily Moriarty; Lemmon, Alan R.; Gvoždík, Václav	2021	Gene flow in phylogenomics: Sequence capture resolves species limits and biogeography of Afromontane forest endemic frogs from the Cameroon Highlands	Molecular phylogenetics and evolution	Yes	Level 2: Spatial genomic variation	GBS/RAD/target capture	Wild	Africa	Nigeria	6.421	9.36	NO		DD	Amphibia	Phrynobatrachus jimzimkusi	Phrynobatrachus jimzimkusi	CR	Global South	8	Czech Republic	Global North	Czech Republic	Global North	International	1	7	1	1.62413
350	Domingos, Fabricius M. C. B.; Colli, Guarino R.; Lemmon, Alan; Lemmon, Emily Moriarty; Beheregaray, Luciano B.	2017	In the shadows: Phylogenomics and coalescent species delimitation unveil cryptic diversity in a Cerrado endemic lizard (Squamata: Tropidurus)	Molecular phylogenetics and evolution	Yes	Level 1: General genomic resources	GBS/RAD/target capture	Wild	South America	Brazil	-16.9422	-49.0511	Yes	avg T. itambere	DD	Reptilia	Tropidurus itambere	Tropidurus itambere	LC	Global South	5	Australia	Global North	Australia	Global North	International	1	4	1	2.49913
350	Domingos, Fabricius M. C. B.; Colli, Guarino R.; Lemmon, Alan; Lemmon, Emily Moriarty; Beheregaray, Luciano B.	2017	In the shadows: Phylogenomics and coalescent species delimitation unveil cryptic diversity in a Cerrado endemic lizard (Squamata: Tropidurus)	Molecular phylogenetics and evolution	Yes	Level 1: General genomic resources	GBS/RAD/target capture	Wild	South America	Brazil	-7.43	-39.75	NO		DD	Reptilia	Tropidurus hispidus	Tropidurus hispidus	LC	Global South	5	Australia	Global North	Australia	Global North	International	1	4	1	2.0849
350	Domingos, Fabricius M. C. B.; Colli, Guarino R.; Lemmon, Alan; Lemmon, Emily Moriarty; Beheregaray, Luciano B.	2017	In the shadows: Phylogenomics and coalescent species delimitation unveil cryptic diversity in a Cerrado endemic lizard (Squamata: Tropidurus)	Molecular phylogenetics and evolution	Yes	Level 1: General genomic resources	GBS/RAD/target capture	Wild	South America	Brazil	-13.45	-46.45	NO		DD	Reptilia	Tropidurus oreadicus	Tropidurus oreadicus	LC	Global South	5	Australia	Global North	Australia	Global North	International	1	4	1	2.58125
350	Domingos, Fabricius M. C. B.; Colli, Guarino R.; Lemmon, Alan; Lemmon, Emily Moriarty; Beheregaray, Luciano B.	2017	In the shadows: Phylogenomics and coalescent species delimitation unveil cryptic diversity in a Cerrado endemic lizard (Squamata: Tropidurus)	Molecular phylogenetics and evolution	Yes	Level 1: General genomic resources	GBS/RAD/target capture	Wild	South America	Brazil	-14.83	-46.9	Yes	avg T. torquatus	DD	Reptilia	Tropidurus torquatus	Tropidurus torquatus	LC	Global South	5	Australia	Global North	Australia	Global North	International	1	4	1	2.56597
350	Domingos, Fabricius M. C. B.; Colli, Guarino R.; Lemmon, Alan; Lemmon, Emily Moriarty; Beheregaray, Luciano B.	2017	In the shadows: Phylogenomics and coalescent species delimitation unveil cryptic diversity in a Cerrado endemic lizard (Squamata: Tropidurus)	Molecular phylogenetics and evolution	Yes	Level 1: General genomic resources	GBS/RAD/target capture	Wild	South America	Brazil	-7.2	-62.9	NO		DD	Reptilia	Tropidurus superciliosus	Uranoscodon superciliosus	LC	Global South	5	Australia	Global North	Australia	Global North	International	1	4	1	2.06632
357	Dresser, C. M.; Ogle, R. M.; Fitzpatrick, B. M.	2017	Genome scale assessment of a species translocation program	CONSERVATION GENETICS	Yes	Level 2: Spatial genomic variation	GBS/RAD/target capture	Wild	North America	United States	36.0686	-82.6639	Yes	no coords - guessimated based on map of sampling sites	DD	Reptilia	Glyptemys muhlenbergii	Glyptemys muhlenbergii	CR	Global North	3	United States of America	Global North	United States of America	Global North	Domestic	3	3	0	2.71146
358	Dresser, Cassie M.; Pierson, Todd W.; Fitzpatrick, Benjamin Minault	2018	Isolation by distance, local adaptation, and fortuitous coincidence of geo-political boundaries with spatial-genetic clusters in southern Bog Turtles	Global ecology and conservation	Yes	Level 2: Spatial genomic variation	GBS/RAD/target capture	Wild	North America	United States	35.9886	-81.708	Yes	no coords - guessimated based on map of sampling sites	DD	Reptilia	Glyptemys muhlenbergii	Glyptemys muhlenbergii	CR	Global North	3	United States of America	Global North	United States of America	Global North	Domestic	3	3	0	2.69913
363	Dubey, S.; Maddalena, T.; Bonny, L.; Jeffries, D. L.; Dufresnes, C.	2019	Population genomics of an exceptional hybridogenetic system of Pelophylax water frogs	BMC EVOLUTIONARY BIOLOGY	Yes	Level 2: Spatial genomic variation	GBS/RAD/target capture	Wild	Europe	Switzerland	45.84	8.91	NO		DD	Amphibia	Pelophylax ridibundus	Pelophylax ridibundus	LC	Global North	5	Switzerland	Global North	Switzerland	Global North	Domestic	5	5	0	2.85747
363	Dubey, S.; Maddalena, T.; Bonny, L.; Jeffries, D. L.; Dufresnes, C.	2019	Population genomics of an exceptional hybridogenetic system of Pelophylax water frogs	BMC EVOLUTIONARY BIOLOGY	Yes	Level 2: Spatial genomic variation	GBS/RAD/target capture	Wild	Europe	Switzerland	46.206	8.9	Yes	avg P. lessonae coords	DD	Amphibia	Pelophylax lessonae	Pelophylax lessonae	LC	Global North	5	Switzerland	Global North	Switzerland	Global North	Domestic	5	5	0	2.83785
367	Ducret, V.; Richards, A. J.; Videlier, M.; Scalvenzi, T.; Moore, K. A.; Paszkiewicz, K.; Bonneaud, C.; Pollet, N.; Herrel, A.	2021	Transcriptomic analysis of the trade-off between endurance and burst-performance in the frog Xenopus allofraseri	BMC GENOMICS	Yes	Level 1: General genomic resources	RNASeq	Wild	Africa	Cameroon	4.82625	9.81145	Yes	avg 2 provided coords	DD	Amphibia	Xenopus allofraseri	Xenopus allofraseri	LC	Global South	9	France	Global North	France	Global North	International	0	9	0	1.82986
369	Dufresnes, C.; Ambu, J.; Galán, P.; Sequeira, F.; Viesca, L.; Choda, M.; Alvarez, D.; Alard, B.; Suchan, T.; Künzel, S.; Martínez-Solano, I.; Vences, M.; Nicieza, A.	2023	Delimiting phylogeographic diversity in the genomic era: application to an Iberian endemic frog	ZOOLOGICAL JOURNAL OF THE LINNEAN SOCIETY	Yes	Level 2: Spatial genomic variation	GBS/RAD/target capture	Wild	Europe	Spain	43.279	-6.91665	Yes	guesstimated center of sampled localities based on Fig. 2a	DD	Amphibia	Rana parvipalmata	Rana parvipalmata	LC	Global North	13	China	Global South	Spain	Global North	International	5	11	2	2.14184	supplemental table with coords locked behind paywall
373	Dufresnes, C.; Brelsford, A.; Jeffries, D. L.; Mazepa, G.; Suchan, T.; Canestrelli, D.; Nicieza, A.; Fumagalli, L.; Dubey, S.; Martínez-Solano, I.; Litvinchuk, S. N.; Vences, M.; Perrin, N.; Crochet, P. A.	2021	Mass of genes rather than master genes underlie the genomic architecture of amphibian speciation	PROCEEDINGS OF THE NATIONAL ACADEMY OF SCIENCES OF THE UNITED STATES OF AMERICA	Yes	Level 1: General genomic resources	GBS/RAD/target capture	Wild	Asia	Afghanistan	34	66.4	Yes	centroid of country; perrini/turanensis pair "C-Asia"; countries selected from species range overlap checked on GBIF iNat	DD	Amphibia	Bufotes perrini	Bufotes perrini	LC	Global South	14	China	Global South	France	Global North	International	11	13	1	3.32795
373	Dufresnes, C.; Brelsford, A.; Jeffries, D. L.; Mazepa, G.; Suchan, T.; Canestrelli, D.; Nicieza, A.; Fumagalli, L.; Dubey, S.; Martínez-Solano, I.; Litvinchuk, S. N.; Vences, M.; Perrin, N.; Crochet, P. A.	2021	Mass of genes rather than master genes underlie the genomic architecture of amphibian speciation	PROCEEDINGS OF THE NATIONAL ACADEMY OF SCIENCES OF THE UNITED STATES OF AMERICA	Yes	Level 1: General genomic resources	GBS/RAD/target capture	Wild	Asia	Afghanistan	34	66.4	Yes	centroid of country; perrini/turanensis pair "C-Asia"; countries selected from species range overlap checked on GBIF iNat	DD	Amphibia	Bufotes turanensis	Bufotes turanensis	LC	Global South	14	China	Global South	France	Global North	International	11	13	1	3.32795
373	Dufresnes, C.; Brelsford, A.; Jeffries, D. L.; Mazepa, G.; Suchan, T.; Canestrelli, D.; Nicieza, A.; Fumagalli, L.; Dubey, S.; Martínez-Solano, I.; Litvinchuk, S. N.; Vences, M.; Perrin, N.; Crochet, P. A.	2021	Mass of genes rather than master genes underlie the genomic architecture of amphibian speciation	PROCEEDINGS OF THE NATIONAL ACADEMY OF SCIENCES OF THE UNITED STATES OF AMERICA	Yes	Level 1: General genomic resources	GBS/RAD/target capture	Wild	Europe	Albania	41	20	Yes	centroid of country; fortis/kurtmuelleri pair "Balkans"; countries selected from species range overlap checked on GBIF; P. fortis synonymous with P. ridibundus, used range maps for this species	DD	Amphibia	Pelophylax fortis	Pelophylax fortis	NA	Global North	14	China	Global South	France	Global North	International	11	13	1	3.16632
373	Dufresnes, C.; Brelsford, A.; Jeffries, D. L.; Mazepa, G.; Suchan, T.; Canestrelli, D.; Nicieza, A.; Fumagalli, L.; Dubey, S.; Martínez-Solano, I.; Litvinchuk, S. N.; Vences, M.; Perrin, N.; Crochet, P. A.	2021	Mass of genes rather than master genes underlie the genomic architecture of amphibian speciation	PROCEEDINGS OF THE NATIONAL ACADEMY OF SCIENCES OF THE UNITED STATES OF AMERICA	Yes	Level 1: General genomic resources	GBS/RAD/target capture	Wild	Europe	Albania	41	20	Yes	centroid of country; fortis/kurtmuelleri pair "Balkans"; countries selected from species range overlap checked on GBIF; P. kurtmuelleri sometimes synonymized with P. ridibundus - considered them separately in GBIF	DD	Amphibia	Pelophylax kurtmuelleri	Pelophylax kurtmuelleri	LC	Global North	14	China	Global South	France	Global North	International	11	13	1	3.16632
373	Dufresnes, C.; Brelsford, A.; Jeffries, D. L.; Mazepa, G.; Suchan, T.; Canestrelli, D.; Nicieza, A.; Fumagalli, L.; Dubey, S.; Martínez-Solano, I.; Litvinchuk, S. N.; Vences, M.; Perrin, N.; Crochet, P. A.	2021	Mass of genes rather than master genes underlie the genomic architecture of amphibian speciation	PROCEEDINGS OF THE NATIONAL ACADEMY OF SCIENCES OF THE UNITED STATES OF AMERICA	Yes	Level 1: General genomic resources	GBS/RAD/target capture	Wild	Europe	Albania	39.8831	20.1344	Yes	guesstimated center of range in Albania; kurtmuelleri/epeiroticus pair; countries selected from species range overlap checked on GBIF	DD	Amphibia	Pelophylax epeiroticus	Pelophylax epeiroticus	NT	Global North	14	China	Global South	France	Global North	International	11	13	1	2.84913
373	Dufresnes, C.; Brelsford, A.; Jeffries, D. L.; Mazepa, G.; Suchan, T.; Canestrelli, D.; Nicieza, A.; Fumagalli, L.; Dubey, S.; Martínez-Solano, I.; Litvinchuk, S. N.; Vences, M.; Perrin, N.; Crochet, P. A.	2021	Mass of genes rather than master genes underlie the genomic architecture of amphibian speciation	PROCEEDINGS OF THE NATIONAL ACADEMY OF SCIENCES OF THE UNITED STATES OF AMERICA	Yes	Level 1: General genomic resources	GBS/RAD/target capture	Wild	Europe	Albania	41	20	Yes	centroid of country; kurtmuelleri/shqipericus pair; countries selected from species range overlap checked on GBIF	DD	Amphibia	Pelophylax shqipericus	Pelophylax shqipericus	VU	Global North	14	China	Global South	France	Global North	International	11	13	1	3.16632
373	Dufresnes, C.; Brelsford, A.; Jeffries, D. L.; Mazepa, G.; Suchan, T.; Canestrelli, D.; Nicieza, A.; Fumagalli, L.; Dubey, S.; Martínez-Solano, I.; Litvinchuk, S. N.; Vences, M.; Perrin, N.; Crochet, P. A.	2021	Mass of genes rather than master genes underlie the genomic architecture of amphibian speciation	PROCEEDINGS OF THE NATIONAL ACADEMY OF SCIENCES OF THE UNITED STATES OF AMERICA	Yes	Level 1: General genomic resources	GBS/RAD/target capture	Wild	Africa	Algeria	28.6	2.7	Yes	centroid of country; pictus/scovazzi pair "along N Africa coast"; countries selected from species range checked on iNat	DD	Amphibia	Discoglossus pictus	Discoglossus pictus	LC	Global South	14	China	Global South	France	Global North	International	11	13	1	2.8059
373	Dufresnes, C.; Brelsford, A.; Jeffries, D. L.; Mazepa, G.; Suchan, T.; Canestrelli, D.; Nicieza, A.; Fumagalli, L.; Dubey, S.; Martínez-Solano, I.; Litvinchuk, S. N.; Vences, M.; Perrin, N.; Crochet, P. A.	2021	Mass of genes rather than master genes underlie the genomic architecture of amphibian speciation	PROCEEDINGS OF THE NATIONAL ACADEMY OF SCIENCES OF THE UNITED STATES OF AMERICA	Yes	Level 1: General genomic resources	GBS/RAD/target capture	Wild	Africa	Algeria	36.7074	7.42682	Yes	guesstimated center of range in Algeria; carthaginiensis/meridionalis pair "E-Algeria"; species range checked on iNat	DD	Amphibia	Hyla carthaginiensis	Hyla carthaginiensis	NT	Global South	14	China	Global South	France	Global North	International	11	13	1	2.73767
373	Dufresnes, C.; Brelsford, A.; Jeffries, D. L.; Mazepa, G.; Suchan, T.; Canestrelli, D.; Nicieza, A.; Fumagalli, L.; Dubey, S.; Martínez-Solano, I.; Litvinchuk, S. N.; Vences, M.; Perrin, N.; Crochet, P. A.	2021	Mass of genes rather than master genes underlie the genomic architecture of amphibian speciation	PROCEEDINGS OF THE NATIONAL ACADEMY OF SCIENCES OF THE UNITED STATES OF AMERICA	Yes	Level 1: General genomic resources	GBS/RAD/target capture	Wild	Africa	Algeria	36.578	4.53049	Yes	guesstimated center of range in Algeria; carthaginiensis/meridionalis pair "E-Algeria"; species range checked on GBIF iNat	DD	Amphibia	Hyla meridionalis	Hyla meridionalis	LC	Global South	14	China	Global South	France	Global North	International	11	13	1	2.62778
373	Dufresnes, C.; Brelsford, A.; Jeffries, D. L.; Mazepa, G.; Suchan, T.; Canestrelli, D.; Nicieza, A.; Fumagalli, L.; Dubey, S.; Martínez-Solano, I.; Litvinchuk, S. N.; Vences, M.; Perrin, N.; Crochet, P. A.	2021	Mass of genes rather than master genes underlie the genomic architecture of amphibian speciation	PROCEEDINGS OF THE NATIONAL ACADEMY OF SCIENCES OF THE UNITED STATES OF AMERICA	Yes	Level 1: General genomic resources	GBS/RAD/target capture	Wild	Africa	Algeria	28.6	2.7	Yes	centroid of country; fortis/perezi pair; countries selected from species range overlap checked on GBIF	DD	Amphibia	Pelophylax fortis	Pelophylax fortis	NA	Global South	14	China	Global South	France	Global North	International	11	13	1	2.8059
373	Dufresnes, C.; Brelsford, A.; Jeffries, D. L.; Mazepa, G.; Suchan, T.; Canestrelli, D.; Nicieza, A.; Fumagalli, L.; Dubey, S.; Martínez-Solano, I.; Litvinchuk, S. N.; Vences, M.; Perrin, N.; Crochet, P. A.	2021	Mass of genes rather than master genes underlie the genomic architecture of amphibian speciation	PROCEEDINGS OF THE NATIONAL ACADEMY OF SCIENCES OF THE UNITED STATES OF AMERICA	Yes	Level 1: General genomic resources	GBS/RAD/target capture	Wild	Africa	Algeria	28.6	2.7	Yes	centroid of country; fortis/perezi pair; countries selected from species range overlap checked on GBIF	DD	Amphibia	Pelophylax perezi	Pelophylax perezi	LC	Global South	14	China	Global South	France	Global North	International	11	13	1	2.8059
373	Dufresnes, C.; Brelsford, A.; Jeffries, D. L.; Mazepa, G.; Suchan, T.; Canestrelli, D.; Nicieza, A.; Fumagalli, L.; Dubey, S.; Martínez-Solano, I.; Litvinchuk, S. N.; Vences, M.; Perrin, N.; Crochet, P. A.	2021	Mass of genes rather than master genes underlie the genomic architecture of amphibian speciation	PROCEEDINGS OF THE NATIONAL ACADEMY OF SCIENCES OF THE UNITED STATES OF AMERICA	Yes	Level 1: General genomic resources	GBS/RAD/target capture	Wild	Asia	Armenia	40.3	44.9	Yes	centroid of country; syriacus/boettgeri pair "Near-East"; countries selected from species range checked on GBIF	DD	Amphibia	Pelobates syriacus	Pelobates syriacus	LC	Global South	14	China	Global South	France	Global North	International	11	13	1	3.14201
373	Dufresnes, C.; Brelsford, A.; Jeffries, D. L.; Mazepa, G.; Suchan, T.; Canestrelli, D.; Nicieza, A.; Fumagalli, L.; Dubey, S.; Martínez-Solano, I.; Litvinchuk, S. N.; Vences, M.; Perrin, N.; Crochet, P. A.	2021	Mass of genes rather than master genes underlie the genomic architecture of amphibian speciation	PROCEEDINGS OF THE NATIONAL ACADEMY OF SCIENCES OF THE UNITED STATES OF AMERICA	Yes	Level 1: General genomic resources	GBS/RAD/target capture	Wild	Asia	Armenia	40.3	44.9	Yes	centroid of country; syriacus/boettgeri pair "Near-East"; countries selected from species range checked on GBIF; boettgeri not widely recognized at species level so range selected from syriacus	DD	Amphibia	Pelobates boettgeri	Pelobates boettgeri	NA	Global South	14	China	Global South	France	Global North	International	11	13	1	3.14201
373	Dufresnes, C.; Brelsford, A.; Jeffries, D. L.; Mazepa, G.; Suchan, T.; Canestrelli, D.; Nicieza, A.; Fumagalli, L.; Dubey, S.; Martínez-Solano, I.; Litvinchuk, S. N.; Vences, M.; Perrin, N.; Crochet, P. A.	2021	Mass of genes rather than master genes underlie the genomic architecture of amphibian speciation	PROCEEDINGS OF THE NATIONAL ACADEMY OF SCIENCES OF THE UNITED STATES OF AMERICA	Yes	Level 1: General genomic resources	GBS/RAD/target capture	Wild	Asia	Azerbaijan	40.3	47.6	Yes	centroid of country; syriacus/boettgeri pair "Near-East"; countries selected from species range checked on GBIF	DD	Amphibia	Pelobates syriacus	Pelobates syriacus	LC	Global South	14	China	Global South	France	Global North	International	11	13	1	2.97483
373	Dufresnes, C.; Brelsford, A.; Jeffries, D. L.; Mazepa, G.; Suchan, T.; Canestrelli, D.; Nicieza, A.; Fumagalli, L.; Dubey, S.; Martínez-Solano, I.; Litvinchuk, S. N.; Vences, M.; Perrin, N.; Crochet, P. A.	2021	Mass of genes rather than master genes underlie the genomic architecture of amphibian speciation	PROCEEDINGS OF THE NATIONAL ACADEMY OF SCIENCES OF THE UNITED STATES OF AMERICA	Yes	Level 1: General genomic resources	GBS/RAD/target capture	Wild	Asia	Azerbaijan	40.3	47.6	Yes	centroid of country; syriacus/boettgeri pair "Near-East"; countries selected from species range checked on GBIF; boettgeri not widely recognized at species level so range selected from syriacus	DD	Amphibia	Pelobates boettgeri	Pelobates boettgeri	NA	Global South	14	China	Global South	France	Global North	International	11	13	1	2.97483
373	Dufresnes, C.; Brelsford, A.; Jeffries, D. L.; Mazepa, G.; Suchan, T.; Canestrelli, D.; Nicieza, A.; Fumagalli, L.; Dubey, S.; Martínez-Solano, I.; Litvinchuk, S. N.; Vences, M.; Perrin, N.; Crochet, P. A.	2021	Mass of genes rather than master genes underlie the genomic architecture of amphibian speciation	PROCEEDINGS OF THE NATIONAL ACADEMY OF SCIENCES OF THE UNITED STATES OF AMERICA	Yes	Level 1: General genomic resources	GBS/RAD/target capture	Wild	Europe	Bulgaria	42.44	25.3	Yes	centroid of country; balcanicus W/E pair "all over the Balkans"; countries selected from species range checked on iNat	DD	Amphibia	Pelobates balcanicus	Pelobates balcanicus	LC	Global North	14	China	Global South	France	Global North	International	11	13	1	3.30226
373	Dufresnes, C.; Brelsford, A.; Jeffries, D. L.; Mazepa, G.; Suchan, T.; Canestrelli, D.; Nicieza, A.; Fumagalli, L.; Dubey, S.; Martínez-Solano, I.; Litvinchuk, S. N.; Vences, M.; Perrin, N.; Crochet, P. A.	2021	Mass of genes rather than master genes underlie the genomic architecture of amphibian speciation	PROCEEDINGS OF THE NATIONAL ACADEMY OF SCIENCES OF THE UNITED STATES OF AMERICA	Yes	Level 1: General genomic resources	GBS/RAD/target capture	Wild	Europe	Bulgaria	42.44	25.3	Yes	centroid of country; arborea/orientalis pair "Balkans"; countries selected from species range overlap checked on GBIF	DD	Amphibia	Hyla arborea	Hyla arborea	LC	Global North	14	China	Global South	France	Global North	International	11	13	1	3.30226
373	Dufresnes, C.; Brelsford, A.; Jeffries, D. L.; Mazepa, G.; Suchan, T.; Canestrelli, D.; Nicieza, A.; Fumagalli, L.; Dubey, S.; Martínez-Solano, I.; Litvinchuk, S. N.; Vences, M.; Perrin, N.; Crochet, P. A.	2021	Mass of genes rather than master genes underlie the genomic architecture of amphibian speciation	PROCEEDINGS OF THE NATIONAL ACADEMY OF SCIENCES OF THE UNITED STATES OF AMERICA	Yes	Level 1: General genomic resources	GBS/RAD/target capture	Wild	Europe	Bulgaria	42.44	25.3	Yes	centroid of country; arborea/orientalis pair "Balkans"; countries selected from species range overlap checked on GBIF	DD	Amphibia	Hyla orientalis	Hyla orientalis	LC	Global North	14	China	Global South	France	Global North	International	11	13	1	3.30226
373	Dufresnes, C.; Brelsford, A.; Jeffries, D. L.; Mazepa, G.; Suchan, T.; Canestrelli, D.; Nicieza, A.; Fumagalli, L.; Dubey, S.; Martínez-Solano, I.; Litvinchuk, S. N.; Vences, M.; Perrin, N.; Crochet, P. A.	2021	Mass of genes rather than master genes underlie the genomic architecture of amphibian speciation	PROCEEDINGS OF THE NATIONAL ACADEMY OF SCIENCES OF THE UNITED STATES OF AMERICA	Yes	Level 1: General genomic resources	GBS/RAD/target capture	Wild	Europe	Bulgaria	42.44	25.3	Yes	centroid of country; fortis/kurtmuelleri pair "Balkans"; countries selected from species range overlap checked on GBIF; P. fortis synonymous with P. ridibundus, used range maps for this species	DD	Amphibia	Pelophylax fortis	Pelophylax fortis	NA	Global North	14	China	Global South	France	Global North	International	11	13	1	3.30226
373	Dufresnes, C.; Brelsford, A.; Jeffries, D. L.; Mazepa, G.; Suchan, T.; Canestrelli, D.; Nicieza, A.; Fumagalli, L.; Dubey, S.; Martínez-Solano, I.; Litvinchuk, S. N.; Vences, M.; Perrin, N.; Crochet, P. A.	2021	Mass of genes rather than master genes underlie the genomic architecture of amphibian speciation	PROCEEDINGS OF THE NATIONAL ACADEMY OF SCIENCES OF THE UNITED STATES OF AMERICA	Yes	Level 1: General genomic resources	GBS/RAD/target capture	Wild	Europe	Bulgaria	42.44	25.3	Yes	centroid of country; fortis/kurtmuelleri pair "Balkans"; countries selected from species range overlap checked on GBIF; P. kurtmuelleri sometimes synonymized with P. ridibundus - considered them separately in GBIF	DD	Amphibia	Pelophylax kurtmuelleri	Pelophylax kurtmuelleri	LC	Global North	14	China	Global South	France	Global North	International	11	13	1	3.30226
373	Dufresnes, C.; Brelsford, A.; Jeffries, D. L.; Mazepa, G.; Suchan, T.; Canestrelli, D.; Nicieza, A.; Fumagalli, L.; Dubey, S.; Martínez-Solano, I.; Litvinchuk, S. N.; Vences, M.; Perrin, N.; Crochet, P. A.	2021	Mass of genes rather than master genes underlie the genomic architecture of amphibian speciation	PROCEEDINGS OF THE NATIONAL ACADEMY OF SCIENCES OF THE UNITED STATES OF AMERICA	Yes	Level 1: General genomic resources	GBS/RAD/target capture	Wild	Europe	Croatia	45.321	15.535	Yes	centroid of country; fortis/kurtmuelleri pair "Balkans"; countries selected from species range overlap checked on GBIF; P. fortis synonymous with P. ridibundus, used range maps for this species	DD	Amphibia	Pelophylax fortis	Pelophylax fortis	NA	Global North	14	China	Global South	France	Global North	International	11	13	1	3.24965
373	Dufresnes, C.; Brelsford, A.; Jeffries, D. L.; Mazepa, G.; Suchan, T.; Canestrelli, D.; Nicieza, A.; Fumagalli, L.; Dubey, S.; Martínez-Solano, I.; Litvinchuk, S. N.; Vences, M.; Perrin, N.; Crochet, P. A.	2021	Mass of genes rather than master genes underlie the genomic architecture of amphibian speciation	PROCEEDINGS OF THE NATIONAL ACADEMY OF SCIENCES OF THE UNITED STATES OF AMERICA	Yes	Level 1: General genomic resources	GBS/RAD/target capture	Wild	Europe	Croatia	45.321	15.535	Yes	centroid of country; fortis/kurtmuelleri pair "Balkans"; countries selected from species range overlap checked on GBIF; P. kurtmuelleri sometimes synonymized with P. ridibundus - considered them separately in GBIF	DD	Amphibia	Pelophylax kurtmuelleri	Pelophylax kurtmuelleri	LC	Global North	14	China	Global South	France	Global North	International	11	13	1	3.24965
373	Dufresnes, C.; Brelsford, A.; Jeffries, D. L.; Mazepa, G.; Suchan, T.; Canestrelli, D.; Nicieza, A.; Fumagalli, L.; Dubey, S.; Martínez-Solano, I.; Litvinchuk, S. N.; Vences, M.; Perrin, N.; Crochet, P. A.	2021	Mass of genes rather than master genes underlie the genomic architecture of amphibian speciation	PROCEEDINGS OF THE NATIONAL ACADEMY OF SCIENCES OF THE UNITED STATES OF AMERICA	Yes	Level 1: General genomic resources	GBS/RAD/target capture	Wild	Asia	Cyprus	35.05	33.25	Yes	centroid of country; sitibundus N/S pair "in the Levant"; countries selected from species occurances checked on GBIF iNat	DD	Amphibia	Bufotes sitibundus	Bufotes sitibundus	LC	Global North	14	China	Global South	France	Global North	International	11	13	1	2.0224
373	Dufresnes, C.; Brelsford, A.; Jeffries, D. L.; Mazepa, G.; Suchan, T.; Canestrelli, D.; Nicieza, A.; Fumagalli, L.; Dubey, S.; Martínez-Solano, I.; Litvinchuk, S. N.; Vences, M.; Perrin, N.; Crochet, P. A.	2021	Mass of genes rather than master genes underlie the genomic architecture of amphibian speciation	PROCEEDINGS OF THE NATIONAL ACADEMY OF SCIENCES OF THE UNITED STATES OF AMERICA	Yes	Level 1: General genomic resources	GBS/RAD/target capture	Wild	Europe	France	46.77	2.9	Yes	centroid of country; punctatus/hespericus pair "all over Catalonia"; countries selected from species range checked on GBIF	DD	Amphibia	Pelodytes punctatus	Pelodytes punctatus	LC	Global North	14	China	Global South	France	Global North	International	11	13	1	2.67569
373	Dufresnes, C.; Brelsford, A.; Jeffries, D. L.; Mazepa, G.; Suchan, T.; Canestrelli, D.; Nicieza, A.; Fumagalli, L.; Dubey, S.; Martínez-Solano, I.; Litvinchuk, S. N.; Vences, M.; Perrin, N.; Crochet, P. A.	2021	Mass of genes rather than master genes underlie the genomic architecture of amphibian speciation	PROCEEDINGS OF THE NATIONAL ACADEMY OF SCIENCES OF THE UNITED STATES OF AMERICA	Yes	Level 1: General genomic resources	GBS/RAD/target capture	Wild	Europe	France	44.434	1.0212	Yes	guesstimated center of SW France; bufo/spinosus pair "SW-France"	DD	Amphibia	Bufo bufo	Bufo bufo	LC	Global North	14	China	Global South	France	Global North	International	11	13	1	2.72326
373	Dufresnes, C.; Brelsford, A.; Jeffries, D. L.; Mazepa, G.; Suchan, T.; Canestrelli, D.; Nicieza, A.; Fumagalli, L.; Dubey, S.; Martínez-Solano, I.; Litvinchuk, S. N.; Vences, M.; Perrin, N.; Crochet, P. A.	2021	Mass of genes rather than master genes underlie the genomic architecture of amphibian speciation	PROCEEDINGS OF THE NATIONAL ACADEMY OF SCIENCES OF THE UNITED STATES OF AMERICA	Yes	Level 1: General genomic resources	GBS/RAD/target capture	Wild	Europe	France	44.434	1.0212	Yes	guesstimated center of SW France; bufo/spinosus pair "SW-France"	DD	Amphibia	Bufo spinosus	Bufo spinosus	LC	Global North	14	China	Global South	France	Global North	International	11	13	1	2.72326
373	Dufresnes, C.; Brelsford, A.; Jeffries, D. L.; Mazepa, G.; Suchan, T.; Canestrelli, D.; Nicieza, A.; Fumagalli, L.; Dubey, S.; Martínez-Solano, I.; Litvinchuk, S. N.; Vences, M.; Perrin, N.; Crochet, P. A.	2021	Mass of genes rather than master genes underlie the genomic architecture of amphibian speciation	PROCEEDINGS OF THE NATIONAL ACADEMY OF SCIENCES OF THE UNITED STATES OF AMERICA	Yes	Level 1: General genomic resources	GBS/RAD/target capture	Wild	Europe	France	41.9886	8.9983	Yes	centroid of Corsica; lessonae/bergeri pair "Italy & W-Europe"; countries selected from species range overlap checked on GBIF iNat; most observations in Corsica rather than mailand France, so bergeri is centroid of Corsica and lessonae is centroid of mainland France	DD	Amphibia	Pelophylax bergeri	Pelophylax bergeri	LC	Global North	14	China	Global South	France	Global North	International	11	13	1	2.49844
373	Dufresnes, C.; Brelsford, A.; Jeffries, D. L.; Mazepa, G.; Suchan, T.; Canestrelli, D.; Nicieza, A.; Fumagalli, L.; Dubey, S.; Martínez-Solano, I.; Litvinchuk, S. N.; Vences, M.; Perrin, N.; Crochet, P. A.	2021	Mass of genes rather than master genes underlie the genomic architecture of amphibian speciation	PROCEEDINGS OF THE NATIONAL ACADEMY OF SCIENCES OF THE UNITED STATES OF AMERICA	Yes	Level 1: General genomic resources	GBS/RAD/target capture	Wild	Europe	France	46.77	2.9	Yes	centroid of country; lessonae/bergeri pair "Italy & W-Europe"; countries selected from species range overlap checked on GBIF iNat; most observations in Corsica rather than mailand France, so bergeri is centroid of Corsica and lessonae is centroid of mainland France	DD	Amphibia	Pelophylax lessonae	Pelophylax lessonae	LC	Global North	14	China	Global South	France	Global North	International	11	13	1	2.67569
373	Dufresnes, C.; Brelsford, A.; Jeffries, D. L.; Mazepa, G.; Suchan, T.; Canestrelli, D.; Nicieza, A.; Fumagalli, L.; Dubey, S.; Martínez-Solano, I.; Litvinchuk, S. N.; Vences, M.; Perrin, N.; Crochet, P. A.	2021	Mass of genes rather than master genes underlie the genomic architecture of amphibian speciation	PROCEEDINGS OF THE NATIONAL ACADEMY OF SCIENCES OF THE UNITED STATES OF AMERICA	Yes	Level 1: General genomic resources	GBS/RAD/target capture	Wild	Europe	France	46.77	2.9	Yes	centroid of country; fortis/perezi pair; countries selected from species range overlap checked on GBIF	DD	Amphibia	Pelophylax fortis	Pelophylax fortis	NA	Global North	14	China	Global South	France	Global North	International	11	13	1	2.67569
373	Dufresnes, C.; Brelsford, A.; Jeffries, D. L.; Mazepa, G.; Suchan, T.; Canestrelli, D.; Nicieza, A.; Fumagalli, L.; Dubey, S.; Martínez-Solano, I.; Litvinchuk, S. N.; Vences, M.; Perrin, N.; Crochet, P. A.	2021	Mass of genes rather than master genes underlie the genomic architecture of amphibian speciation	PROCEEDINGS OF THE NATIONAL ACADEMY OF SCIENCES OF THE UNITED STATES OF AMERICA	Yes	Level 1: General genomic resources	GBS/RAD/target capture	Wild	Europe	France	46.77	2.9	Yes	centroid of country; fortis/perezi pair; countries selected from species range overlap checked on GBIF	DD	Amphibia	Pelophylax perezi	Pelophylax perezi	LC	Global North	14	China	Global South	France	Global North	International	11	13	1	2.67569
373	Dufresnes, C.; Brelsford, A.; Jeffries, D. L.; Mazepa, G.; Suchan, T.; Canestrelli, D.; Nicieza, A.; Fumagalli, L.; Dubey, S.; Martínez-Solano, I.; Litvinchuk, S. N.; Vences, M.; Perrin, N.; Crochet, P. A.	2021	Mass of genes rather than master genes underlie the genomic architecture of amphibian speciation	PROCEEDINGS OF THE NATIONAL ACADEMY OF SCIENCES OF THE UNITED STATES OF AMERICA	Yes	Level 1: General genomic resources	GBS/RAD/target capture	Wild	Asia	Georgia	41.97	43.86	Yes	centroid of country; syriacus/boettgeri pair "Near-East"; countries selected from species range checked on GBIF	DD	Amphibia	Pelobates syriacus	Pelobates syriacus	LC	Global South	14	China	Global South	France	Global North	International	11	13	1	2.97222
373	Dufresnes, C.; Brelsford, A.; Jeffries, D. L.; Mazepa, G.; Suchan, T.; Canestrelli, D.; Nicieza, A.; Fumagalli, L.; Dubey, S.; Martínez-Solano, I.; Litvinchuk, S. N.; Vences, M.; Perrin, N.; Crochet, P. A.	2021	Mass of genes rather than master genes underlie the genomic architecture of amphibian speciation	PROCEEDINGS OF THE NATIONAL ACADEMY OF SCIENCES OF THE UNITED STATES OF AMERICA	Yes	Level 1: General genomic resources	GBS/RAD/target capture	Wild	Asia	Georgia	41.97	43.86	Yes	centroid of country; syriacus/boettgeri pair "Near-East"; countries selected from species range checked on GBIF; boettgeri not widely recognized at species level so range selected from syriacus	DD	Amphibia	Pelobates boettgeri	Pelobates boettgeri	NA	Global South	14	China	Global South	France	Global North	International	11	13	1	2.97222
373	Dufresnes, C.; Brelsford, A.; Jeffries, D. L.; Mazepa, G.; Suchan, T.; Canestrelli, D.; Nicieza, A.; Fumagalli, L.; Dubey, S.; Martínez-Solano, I.; Litvinchuk, S. N.; Vences, M.; Perrin, N.; Crochet, P. A.	2021	Mass of genes rather than master genes underlie the genomic architecture of amphibian speciation	PROCEEDINGS OF THE NATIONAL ACADEMY OF SCIENCES OF THE UNITED STATES OF AMERICA	Yes	Level 1: General genomic resources	GBS/RAD/target capture	Wild	Europe	Greece	38.72	23.07	Yes	centroid of country; balcanicus W/E pair "all over the Balkans"; countries selected from species range checked on iNat	DD	Amphibia	Pelobates balcanicus	Pelobates balcanicus	LC	Global North	14	China	Global South	France	Global North	International	11	13	1	2.97066
373	Dufresnes, C.; Brelsford, A.; Jeffries, D. L.; Mazepa, G.; Suchan, T.; Canestrelli, D.; Nicieza, A.; Fumagalli, L.; Dubey, S.; Martínez-Solano, I.; Litvinchuk, S. N.; Vences, M.; Perrin, N.; Crochet, P. A.	2021	Mass of genes rather than master genes underlie the genomic architecture of amphibian speciation	PROCEEDINGS OF THE NATIONAL ACADEMY OF SCIENCES OF THE UNITED STATES OF AMERICA	Yes	Level 1: General genomic resources	GBS/RAD/target capture	Wild	Europe	Greece	37.5452	22.2226	Yes	guesstimated center of range in Greece; balcanicus/chloeae pair "Balkans"; species range checked on GBIF	DD	Amphibia	Pelobates chloeae	Pelobates chloeae	NA	Global North	14	China	Global South	France	Global North	International	11	13	1	2.60538
373	Dufresnes, C.; Brelsford, A.; Jeffries, D. L.; Mazepa, G.; Suchan, T.; Canestrelli, D.; Nicieza, A.; Fumagalli, L.; Dubey, S.; Martínez-Solano, I.; Litvinchuk, S. N.; Vences, M.; Perrin, N.; Crochet, P. A.	2021	Mass of genes rather than master genes underlie the genomic architecture of amphibian speciation	PROCEEDINGS OF THE NATIONAL ACADEMY OF SCIENCES OF THE UNITED STATES OF AMERICA	Yes	Level 1: General genomic resources	GBS/RAD/target capture	Wild	Europe	Greece	38.72	23.07	Yes	centroid of country; arborea/orientalis pair "Balkans"; countries selected from species range overlap checked on GBIF	DD	Amphibia	Hyla arborea	Hyla arborea	LC	Global North	14	China	Global South	France	Global North	International	11	13	1	2.97066
373	Dufresnes, C.; Brelsford, A.; Jeffries, D. L.; Mazepa, G.; Suchan, T.; Canestrelli, D.; Nicieza, A.; Fumagalli, L.; Dubey, S.; Martínez-Solano, I.; Litvinchuk, S. N.; Vences, M.; Perrin, N.; Crochet, P. A.	2021	Mass of genes rather than master genes underlie the genomic architecture of amphibian speciation	PROCEEDINGS OF THE NATIONAL ACADEMY OF SCIENCES OF THE UNITED STATES OF AMERICA	Yes	Level 1: General genomic resources	GBS/RAD/target capture	Wild	Europe	Greece	41.1701	25.8257	Yes	guesstimated center of range in Greece; arborea/orientalis pair "Balkans"; countries selected from species range overlap checked on GBIF	DD	Amphibia	Hyla orientalis	Hyla orientalis	LC	Global North	14	China	Global South	France	Global North	International	11	13	1	3.1033
373	Dufresnes, C.; Brelsford, A.; Jeffries, D. L.; Mazepa, G.; Suchan, T.; Canestrelli, D.; Nicieza, A.; Fumagalli, L.; Dubey, S.; Martínez-Solano, I.; Litvinchuk, S. N.; Vences, M.; Perrin, N.; Crochet, P. A.	2021	Mass of genes rather than master genes underlie the genomic architecture of amphibian speciation	PROCEEDINGS OF THE NATIONAL ACADEMY OF SCIENCES OF THE UNITED STATES OF AMERICA	Yes	Level 1: General genomic resources	GBS/RAD/target capture	Wild	Europe	Greece	38.72	23.07	Yes	centroid of country; viridis/sitibundus pair "Anatolia & E-Europe"; countries selected from species range overlap checked on GBIF iNat	DD	Amphibia	Bufotes sitibundus	Bufotes sitibundus	LC	Global North	14	China	Global South	France	Global North	International	11	13	1	2.97066
373	Dufresnes, C.; Brelsford, A.; Jeffries, D. L.; Mazepa, G.; Suchan, T.; Canestrelli, D.; Nicieza, A.; Fumagalli, L.; Dubey, S.; Martínez-Solano, I.; Litvinchuk, S. N.; Vences, M.; Perrin, N.; Crochet, P. A.	2021	Mass of genes rather than master genes underlie the genomic architecture of amphibian speciation	PROCEEDINGS OF THE NATIONAL ACADEMY OF SCIENCES OF THE UNITED STATES OF AMERICA	Yes	Level 1: General genomic resources	GBS/RAD/target capture	Wild	Europe	Greece	38.72	23.07	Yes	centroid of country; viridis/sitibundus pair "Anatolia & E-Europe"; countries selected from species range overlap checked on GBIF iNat	DD	Amphibia	Bufotes viridis	Bufotes viridis	LC	Global North	14	China	Global South	France	Global North	International	11	13	1	2.97066
373	Dufresnes, C.; Brelsford, A.; Jeffries, D. L.; Mazepa, G.; Suchan, T.; Canestrelli, D.; Nicieza, A.; Fumagalli, L.; Dubey, S.; Martínez-Solano, I.; Litvinchuk, S. N.; Vences, M.; Perrin, N.; Crochet, P. A.	2021	Mass of genes rather than master genes underlie the genomic architecture of amphibian speciation	PROCEEDINGS OF THE NATIONAL ACADEMY OF SCIENCES OF THE UNITED STATES OF AMERICA	Yes	Level 1: General genomic resources	GBS/RAD/target capture	Wild	Europe	Greece	38.72	23.07	Yes	centroid of country; fortis/kurtmuelleri pair "Balkans"; countries selected from species range overlap checked on GBIF; P. fortis synonymous with P. ridibundus, used range maps for this species	DD	Amphibia	Pelophylax fortis	Pelophylax fortis	NA	Global North	14	China	Global South	France	Global North	International	11	13	1	2.97066
373	Dufresnes, C.; Brelsford, A.; Jeffries, D. L.; Mazepa, G.; Suchan, T.; Canestrelli, D.; Nicieza, A.; Fumagalli, L.; Dubey, S.; Martínez-Solano, I.; Litvinchuk, S. N.; Vences, M.; Perrin, N.; Crochet, P. A.	2021	Mass of genes rather than master genes underlie the genomic architecture of amphibian speciation	PROCEEDINGS OF THE NATIONAL ACADEMY OF SCIENCES OF THE UNITED STATES OF AMERICA	Yes	Level 1: General genomic resources	GBS/RAD/target capture	Wild	Europe	Greece	38.72	23.07	Yes	centroid of country; fortis/kurtmuelleri pair "Balkans"; countries selected from species range overlap checked on GBIF; P. kurtmuelleri sometimes synonymized with P. ridibundus - considered them separately in GBIF	DD	Amphibia	Pelophylax kurtmuelleri	Pelophylax kurtmuelleri	LC	Global North	14	China	Global South	France	Global North	International	11	13	1	2.97066
373	Dufresnes, C.; Brelsford, A.; Jeffries, D. L.; Mazepa, G.; Suchan, T.; Canestrelli, D.; Nicieza, A.; Fumagalli, L.; Dubey, S.; Martínez-Solano, I.; Litvinchuk, S. N.; Vences, M.; Perrin, N.; Crochet, P. A.	2021	Mass of genes rather than master genes underlie the genomic architecture of amphibian speciation	PROCEEDINGS OF THE NATIONAL ACADEMY OF SCIENCES OF THE UNITED STATES OF AMERICA	Yes	Level 1: General genomic resources	GBS/RAD/target capture	Wild	Europe	Greece	38.6564	21.1456	Yes	guesstimated center of range in Greece; kurtmuelleri/epeiroticus pair; countries selected from species range overlap checked on GBIF	DD	Amphibia	Pelophylax epeiroticus	Pelophylax epeiroticus	NT	Global North	14	China	Global South	France	Global North	International	11	13	1	2.71979
373	Dufresnes, C.; Brelsford, A.; Jeffries, D. L.; Mazepa, G.; Suchan, T.; Canestrelli, D.; Nicieza, A.; Fumagalli, L.; Dubey, S.; Martínez-Solano, I.; Litvinchuk, S. N.; Vences, M.; Perrin, N.; Crochet, P. A.	2021	Mass of genes rather than master genes underlie the genomic architecture of amphibian speciation	PROCEEDINGS OF THE NATIONAL ACADEMY OF SCIENCES OF THE UNITED STATES OF AMERICA	Yes	Level 1: General genomic resources	GBS/RAD/target capture	Wild	Asia	India	33.9462	75.744	Yes	guesstimated center of range in northern India; turanensis/latastii pair, perrini/latastii pair; countries selected from species range overlap checked on GBIF iNat	DD	Amphibia	Bufotes latastii	Bufotes latastii	LC	Global South	14	China	Global South	France	Global North	International	11	13	1	2.70885
373	Dufresnes, C.; Brelsford, A.; Jeffries, D. L.; Mazepa, G.; Suchan, T.; Canestrelli, D.; Nicieza, A.; Fumagalli, L.; Dubey, S.; Martínez-Solano, I.; Litvinchuk, S. N.; Vences, M.; Perrin, N.; Crochet, P. A.	2021	Mass of genes rather than master genes underlie the genomic architecture of amphibian speciation	PROCEEDINGS OF THE NATIONAL ACADEMY OF SCIENCES OF THE UNITED STATES OF AMERICA	Yes	Level 1: General genomic resources	GBS/RAD/target capture	Wild	Asia	Iran	38.7559	47.159	Yes	guesstimated center of range in Northern Iran; syriacus/boettgeri pair "Near-East"; this part of Iran selected from species range checked on GBIF; boettgeri not widely recognized at species level so range selected from syriacus	DD	Amphibia	Pelobates syriacus	Pelobates syriacus	LC	Global South	14	China	Global South	France	Global North	International	11	13	1	3.03125
373	Dufresnes, C.; Brelsford, A.; Jeffries, D. L.; Mazepa, G.; Suchan, T.; Canestrelli, D.; Nicieza, A.; Fumagalli, L.; Dubey, S.; Martínez-Solano, I.; Litvinchuk, S. N.; Vences, M.; Perrin, N.; Crochet, P. A.	2021	Mass of genes rather than master genes underlie the genomic architecture of amphibian speciation	PROCEEDINGS OF THE NATIONAL ACADEMY OF SCIENCES OF THE UNITED STATES OF AMERICA	Yes	Level 1: General genomic resources	GBS/RAD/target capture	Wild	Asia	Iran	38.7559	47.159	Yes	guesstimated center of range in Northern Iran; syriacus/boettgeri pair "Near-East"; this part of Iran selected from species range checked on GBIF; boettgeri not widely recognized at species level so range selected from syriacus	DD	Amphibia	Pelobates boettgeri	Pelobates boettgeri	NA	Global South	14	China	Global South	France	Global North	International	11	13	1	3.03125
373	Dufresnes, C.; Brelsford, A.; Jeffries, D. L.; Mazepa, G.; Suchan, T.; Canestrelli, D.; Nicieza, A.; Fumagalli, L.; Dubey, S.; Martínez-Solano, I.; Litvinchuk, S. N.; Vences, M.; Perrin, N.; Crochet, P. A.	2021	Mass of genes rather than master genes underlie the genomic architecture of amphibian speciation	PROCEEDINGS OF THE NATIONAL ACADEMY OF SCIENCES OF THE UNITED STATES OF AMERICA	Yes	Level 1: General genomic resources	GBS/RAD/target capture	Wild	Asia	Iran	32.7	54.1	Yes	centroid of country; perrini/turanensis pair "C-Asia"; countries selected from species range overlap checked on GBIF iNat	DD	Amphibia	Bufotes perrini	Bufotes perrini	LC	Global South	14	China	Global South	France	Global North	International	11	13	1	3.05625
373	Dufresnes, C.; Brelsford, A.; Jeffries, D. L.; Mazepa, G.; Suchan, T.; Canestrelli, D.; Nicieza, A.; Fumagalli, L.; Dubey, S.; Martínez-Solano, I.; Litvinchuk, S. N.; Vences, M.; Perrin, N.; Crochet, P. A.	2021	Mass of genes rather than master genes underlie the genomic architecture of amphibian speciation	PROCEEDINGS OF THE NATIONAL ACADEMY OF SCIENCES OF THE UNITED STATES OF AMERICA	Yes	Level 1: General genomic resources	GBS/RAD/target capture	Wild	Asia	Iran	36.6309	56.9341	Yes	guesstimated center of range in northern Iran; perrini/turanensis pair "C-Asia"; countries selected from species range overlap checked on GBIF iNat	DD	Amphibia	Bufotes turanensis	Bufotes turanensis	LC	Global South	14	China	Global South	France	Global North	International	11	13	1	3.09288
373	Dufresnes, C.; Brelsford, A.; Jeffries, D. L.; Mazepa, G.; Suchan, T.; Canestrelli, D.; Nicieza, A.; Fumagalli, L.; Dubey, S.; Martínez-Solano, I.; Litvinchuk, S. N.; Vences, M.; Perrin, N.; Crochet, P. A.	2021	Mass of genes rather than master genes underlie the genomic architecture of amphibian speciation	PROCEEDINGS OF THE NATIONAL ACADEMY OF SCIENCES OF THE UNITED STATES OF AMERICA	Yes	Level 1: General genomic resources	GBS/RAD/target capture	Wild	Asia	Israel	31.672	34.827	Yes	centroid of country; syriacus/boettgeri pair "Near-East"; countries selected from species range checked on GBIF	DD	Amphibia	Pelobates syriacus	Pelobates syriacus	LC	Global North	14	China	Global South	France	Global North	International	11	13	1	2.40816
373	Dufresnes, C.; Brelsford, A.; Jeffries, D. L.; Mazepa, G.; Suchan, T.; Canestrelli, D.; Nicieza, A.; Fumagalli, L.; Dubey, S.; Martínez-Solano, I.; Litvinchuk, S. N.; Vences, M.; Perrin, N.; Crochet, P. A.	2021	Mass of genes rather than master genes underlie the genomic architecture of amphibian speciation	PROCEEDINGS OF THE NATIONAL ACADEMY OF SCIENCES OF THE UNITED STATES OF AMERICA	Yes	Level 1: General genomic resources	GBS/RAD/target capture	Wild	Asia	Israel	31.672	34.827	Yes	centroid of country; syriacus/boettgeri pair "Near-East"; countries selected from species range checked on GBIF; boettgeri not widely recognized at species level so range selected from syriacus	DD	Amphibia	Pelobates boettgeri	Pelobates boettgeri	NA	Global North	14	China	Global South	France	Global North	International	11	13	1	2.40816
373	Dufresnes, C.; Brelsford, A.; Jeffries, D. L.; Mazepa, G.; Suchan, T.; Canestrelli, D.; Nicieza, A.; Fumagalli, L.; Dubey, S.; Martínez-Solano, I.; Litvinchuk, S. N.; Vences, M.; Perrin, N.; Crochet, P. A.	2021	Mass of genes rather than master genes underlie the genomic architecture of amphibian speciation	PROCEEDINGS OF THE NATIONAL ACADEMY OF SCIENCES OF THE UNITED STATES OF AMERICA	Yes	Level 1: General genomic resources	GBS/RAD/target capture	Wild	Asia	Israel	31.672	34.827	Yes	centroid of country; savignyi/felixarabica pair "in the Levant"; countries selected from species range overlap checked on GBIF	DD	Amphibia	Hyla savignyi	Hyla savignyi	LC	Global North	14	China	Global South	France	Global North	International	11	13	1	2.40816
373	Dufresnes, C.; Brelsford, A.; Jeffries, D. L.; Mazepa, G.; Suchan, T.; Canestrelli, D.; Nicieza, A.; Fumagalli, L.; Dubey, S.; Martínez-Solano, I.; Litvinchuk, S. N.; Vences, M.; Perrin, N.; Crochet, P. A.	2021	Mass of genes rather than master genes underlie the genomic architecture of amphibian speciation	PROCEEDINGS OF THE NATIONAL ACADEMY OF SCIENCES OF THE UNITED STATES OF AMERICA	Yes	Level 1: General genomic resources	GBS/RAD/target capture	Wild	Asia	Israel	32.8655	35.3566	Yes	guesstimated center of range in Israel; savignyi/felixarabica pair "the Levant"; countries selected from species occurances checked on GBIF iNat	DD	Amphibia	Hyla felixarabica	Hyla felixarabica	LC	Global North	14	China	Global South	France	Global North	International	11	13	1	2.44844
373	Dufresnes, C.; Brelsford, A.; Jeffries, D. L.; Mazepa, G.; Suchan, T.; Canestrelli, D.; Nicieza, A.; Fumagalli, L.; Dubey, S.; Martínez-Solano, I.; Litvinchuk, S. N.; Vences, M.; Perrin, N.; Crochet, P. A.	2021	Mass of genes rather than master genes underlie the genomic architecture of amphibian speciation	PROCEEDINGS OF THE NATIONAL ACADEMY OF SCIENCES OF THE UNITED STATES OF AMERICA	Yes	Level 1: General genomic resources	GBS/RAD/target capture	Wild	Asia	Israel	31.672	34.827	Yes	centroid of country; sitibundus N/S pair "in the Levant"; countries selected from species occurances checked on GBIF iNat	DD	Amphibia	Bufotes sitibundus	Bufotes sitibundus	LC	Global North	14	China	Global South	France	Global North	International	11	13	1	2.40816
373	Dufresnes, C.; Brelsford, A.; Jeffries, D. L.; Mazepa, G.; Suchan, T.; Canestrelli, D.; Nicieza, A.; Fumagalli, L.; Dubey, S.; Martínez-Solano, I.; Litvinchuk, S. N.; Vences, M.; Perrin, N.; Crochet, P. A.	2021	Mass of genes rather than master genes underlie the genomic architecture of amphibian speciation	PROCEEDINGS OF THE NATIONAL ACADEMY OF SCIENCES OF THE UNITED STATES OF AMERICA	Yes	Level 1: General genomic resources	GBS/RAD/target capture	Wild	Europe	Italy	44.1247	7.96911	Yes	guesstimated center of range in Italy; punctatus/hespericus pair "all over Catalonia"; countries selected from species range checked on GBIF	DD	Amphibia	Pelodytes punctatus	Pelodytes punctatus	LC	Global North	14	China	Global South	France	Global North	International	11	13	1	2.92205
373	Dufresnes, C.; Brelsford, A.; Jeffries, D. L.; Mazepa, G.; Suchan, T.; Canestrelli, D.; Nicieza, A.; Fumagalli, L.; Dubey, S.; Martínez-Solano, I.; Litvinchuk, S. N.; Vences, M.; Perrin, N.; Crochet, P. A.	2021	Mass of genes rather than master genes underlie the genomic architecture of amphibian speciation	PROCEEDINGS OF THE NATIONAL ACADEMY OF SCIENCES OF THE UNITED STATES OF AMERICA	Yes	Level 1: General genomic resources	GBS/RAD/target capture	Wild	Europe	Italy	44.4619	11.3297	Yes	part of range closest to Central Italy; perrini/intermedia pair "Central Italy"; species range checked on GBIF	DD	Amphibia	Hyla perrini	Hyla perrini	LC	Global North	14	China	Global South	France	Global North	International	11	13	1	3.11875
373	Dufresnes, C.; Brelsford, A.; Jeffries, D. L.; Mazepa, G.; Suchan, T.; Canestrelli, D.; Nicieza, A.; Fumagalli, L.; Dubey, S.; Martínez-Solano, I.; Litvinchuk, S. N.; Vences, M.; Perrin, N.; Crochet, P. A.	2021	Mass of genes rather than master genes underlie the genomic architecture of amphibian speciation	PROCEEDINGS OF THE NATIONAL ACADEMY OF SCIENCES OF THE UNITED STATES OF AMERICA	Yes	Level 1: General genomic resources	GBS/RAD/target capture	Wild	Europe	Italy	42.8383	12.2415	Yes	centroid of Central Italy; perrini/intermedia pair "Central Italy"; species range checked on GBIF	DD	Amphibia	Hyla intermedia	Hyla intermedia	LC	Global North	14	China	Global South	France	Global North	International	11	13	1	3.10417
373	Dufresnes, C.; Brelsford, A.; Jeffries, D. L.; Mazepa, G.; Suchan, T.; Canestrelli, D.; Nicieza, A.; Fumagalli, L.; Dubey, S.; Martínez-Solano, I.; Litvinchuk, S. N.; Vences, M.; Perrin, N.; Crochet, P. A.	2021	Mass of genes rather than master genes underlie the genomic architecture of amphibian speciation	PROCEEDINGS OF THE NATIONAL ACADEMY OF SCIENCES OF THE UNITED STATES OF AMERICA	Yes	Level 1: General genomic resources	GBS/RAD/target capture	Wild	Europe	Italy	39	16.5	Yes	centroid of Calabria; bergeri N/S pair "Calabria"; no occurance data in Calabria in GBIF, iNat, or VertNet, mostly in Corsica, France in these databases - i'm putting what the authors said though	DD	Amphibia	Pelophylax bergeri	Pelophylax bergeri	LC	Global North	14	China	Global South	France	Global North	International	11	13	1	2.55642
373	Dufresnes, C.; Brelsford, A.; Jeffries, D. L.; Mazepa, G.; Suchan, T.; Canestrelli, D.; Nicieza, A.; Fumagalli, L.; Dubey, S.; Martínez-Solano, I.; Litvinchuk, S. N.; Vences, M.; Perrin, N.; Crochet, P. A.	2021	Mass of genes rather than master genes underlie the genomic architecture of amphibian speciation	PROCEEDINGS OF THE NATIONAL ACADEMY OF SCIENCES OF THE UNITED STATES OF AMERICA	Yes	Level 1: General genomic resources	GBS/RAD/target capture	Wild	Europe	Italy	42.9	12.5	Yes	centroid of country; lessonae/bergeri pair "Italy & W-Europe"; countries selected from species range overlap checked on GBIF iNat	DD	Amphibia	Pelophylax lessonae	Pelophylax lessonae	LC	Global North	14	China	Global South	France	Global North	International	11	13	1	3.15208
373	Dufresnes, C.; Brelsford, A.; Jeffries, D. L.; Mazepa, G.; Suchan, T.; Canestrelli, D.; Nicieza, A.; Fumagalli, L.; Dubey, S.; Martínez-Solano, I.; Litvinchuk, S. N.; Vences, M.; Perrin, N.; Crochet, P. A.	2021	Mass of genes rather than master genes underlie the genomic architecture of amphibian speciation	PROCEEDINGS OF THE NATIONAL ACADEMY OF SCIENCES OF THE UNITED STATES OF AMERICA	Yes	Level 1: General genomic resources	GBS/RAD/target capture	Wild	Asia	Jordan	31.5233	35.6401	Yes	guesstimated center of range in Jordan; savignyi/felixarabica pair "the Levant"; countries selected from species range overlap checked on GBIF iNat	DD	Amphibia	Hyla savignyi	Hyla savignyi	LC	Global South	14	China	Global South	France	Global North	International	11	13	1	2.65764
373	Dufresnes, C.; Brelsford, A.; Jeffries, D. L.; Mazepa, G.; Suchan, T.; Canestrelli, D.; Nicieza, A.; Fumagalli, L.; Dubey, S.; Martínez-Solano, I.; Litvinchuk, S. N.; Vences, M.; Perrin, N.; Crochet, P. A.	2021	Mass of genes rather than master genes underlie the genomic architecture of amphibian speciation	PROCEEDINGS OF THE NATIONAL ACADEMY OF SCIENCES OF THE UNITED STATES OF AMERICA	Yes	Level 1: General genomic resources	GBS/RAD/target capture	Wild	Asia	Jordan	31.5233	35.6401	Yes	guesstimated center of range in Jordan; savignyi/felixarabica pair "the Levant"; countries selected from species occurances checked on GBIF iNat	DD	Amphibia	Hyla felixarabica	Hyla felixarabica	LC	Global South	14	China	Global South	France	Global North	International	11	13	1	2.65764
373	Dufresnes, C.; Brelsford, A.; Jeffries, D. L.; Mazepa, G.; Suchan, T.; Canestrelli, D.; Nicieza, A.; Fumagalli, L.; Dubey, S.; Martínez-Solano, I.; Litvinchuk, S. N.; Vences, M.; Perrin, N.; Crochet, P. A.	2021	Mass of genes rather than master genes underlie the genomic architecture of amphibian speciation	PROCEEDINGS OF THE NATIONAL ACADEMY OF SCIENCES OF THE UNITED STATES OF AMERICA	Yes	Level 1: General genomic resources	GBS/RAD/target capture	Wild	Asia	Jordan	31.5233	35.6401	Yes	guesstimated center of range in Jordan; sitibundus N/S pair "in the Levant"; countries selected from species occurances checked on GBIF iNat	DD	Amphibia	Bufotes sitibundus	Bufotes sitibundus	LC	Global South	14	China	Global South	France	Global North	International	11	13	1	2.65764
373	Dufresnes, C.; Brelsford, A.; Jeffries, D. L.; Mazepa, G.; Suchan, T.; Canestrelli, D.; Nicieza, A.; Fumagalli, L.; Dubey, S.; Martínez-Solano, I.; Litvinchuk, S. N.; Vences, M.; Perrin, N.; Crochet, P. A.	2021	Mass of genes rather than master genes underlie the genomic architecture of amphibian speciation	PROCEEDINGS OF THE NATIONAL ACADEMY OF SCIENCES OF THE UNITED STATES OF AMERICA	Yes	Level 1: General genomic resources	GBS/RAD/target capture	Wild	Asia	Kazakhstan	48	68	Yes	centroid of country; sitibundus/perrini pair "Central Asia"; countries selected from species occurances checked on GBIF iNat; B. perrini monotypic with B. viridis, no range maps available	DD	Amphibia	Bufotes sitibundus	Bufotes sitibundus	LC	Global South	14	China	Global South	France	Global North	International	11	13	1	3.44358
373	Dufresnes, C.; Brelsford, A.; Jeffries, D. L.; Mazepa, G.; Suchan, T.; Canestrelli, D.; Nicieza, A.; Fumagalli, L.; Dubey, S.; Martínez-Solano, I.; Litvinchuk, S. N.; Vences, M.; Perrin, N.; Crochet, P. A.	2021	Mass of genes rather than master genes underlie the genomic architecture of amphibian speciation	PROCEEDINGS OF THE NATIONAL ACADEMY OF SCIENCES OF THE UNITED STATES OF AMERICA	Yes	Level 1: General genomic resources	GBS/RAD/target capture	Wild	Asia	Kazakhstan	48	68	Yes	centroid of country; sitibundus/perrini pair "Central Asia"; countries selected from species occurances checked on GBIF iNat; B. perrini monotypic with B. viridis, no range maps available so used B. viridis range	DD	Amphibia	Bufotes perrini	Bufotes perrini	LC	Global South	14	China	Global South	France	Global North	International	11	13	1	3.44358
373	Dufresnes, C.; Brelsford, A.; Jeffries, D. L.; Mazepa, G.; Suchan, T.; Canestrelli, D.; Nicieza, A.; Fumagalli, L.; Dubey, S.; Martínez-Solano, I.; Litvinchuk, S. N.; Vences, M.; Perrin, N.; Crochet, P. A.	2021	Mass of genes rather than master genes underlie the genomic architecture of amphibian speciation	PROCEEDINGS OF THE NATIONAL ACADEMY OF SCIENCES OF THE UNITED STATES OF AMERICA	Yes	Level 1: General genomic resources	GBS/RAD/target capture	Wild	Asia	Kazakhstan	48	68	Yes	centroid of country; perrini/turanensis pair "C-Asia"; countries selected from species range overlap checked on GBIF iNat	DD	Amphibia	Bufotes turanensis	Bufotes turanensis	LC	Global South	14	China	Global South	France	Global North	International	11	13	1	3.44358
373	Dufresnes, C.; Brelsford, A.; Jeffries, D. L.; Mazepa, G.; Suchan, T.; Canestrelli, D.; Nicieza, A.; Fumagalli, L.; Dubey, S.; Martínez-Solano, I.; Litvinchuk, S. N.; Vences, M.; Perrin, N.; Crochet, P. A.	2021	Mass of genes rather than master genes underlie the genomic architecture of amphibian speciation	PROCEEDINGS OF THE NATIONAL ACADEMY OF SCIENCES OF THE UNITED STATES OF AMERICA	Yes	Level 1: General genomic resources	GBS/RAD/target capture	Wild	Asia	Kyrgyzstan	41.607	74.751	Yes	centroid of country; perrini/turanensis pair "C-Asia"; countries selected from species range overlap checked on GBIF iNat	DD	Amphibia	Bufotes perrini	Bufotes perrini	LC	Global South	14	China	Global South	France	Global North	International	11	13	1	3.03854
373	Dufresnes, C.; Brelsford, A.; Jeffries, D. L.; Mazepa, G.; Suchan, T.; Canestrelli, D.; Nicieza, A.; Fumagalli, L.; Dubey, S.; Martínez-Solano, I.; Litvinchuk, S. N.; Vences, M.; Perrin, N.; Crochet, P. A.	2021	Mass of genes rather than master genes underlie the genomic architecture of amphibian speciation	PROCEEDINGS OF THE NATIONAL ACADEMY OF SCIENCES OF THE UNITED STATES OF AMERICA	Yes	Level 1: General genomic resources	GBS/RAD/target capture	Wild	Asia	Kyrgyzstan	41.607	74.751	Yes	centroid of country; perrini/turanensis pair "C-Asia"; countries selected from species range overlap checked on GBIF iNat	DD	Amphibia	Bufotes turanensis	Bufotes turanensis	LC	Global South	14	China	Global South	France	Global North	International	11	13	1	3.03854
373	Dufresnes, C.; Brelsford, A.; Jeffries, D. L.; Mazepa, G.; Suchan, T.; Canestrelli, D.; Nicieza, A.; Fumagalli, L.; Dubey, S.; Martínez-Solano, I.; Litvinchuk, S. N.; Vences, M.; Perrin, N.; Crochet, P. A.	2021	Mass of genes rather than master genes underlie the genomic architecture of amphibian speciation	PROCEEDINGS OF THE NATIONAL ACADEMY OF SCIENCES OF THE UNITED STATES OF AMERICA	Yes	Level 1: General genomic resources	GBS/RAD/target capture	Wild	Asia	Lebanon	33.8704	35.826	Yes	centroid of country; syriacus/boettgeri pair "Near-East"; countries selected from species range checked on GBIF	DD	Amphibia	Pelobates syriacus	Pelobates syriacus	LC	Global South	14	China	Global South	France	Global North	International	11	13	1	2.44254
373	Dufresnes, C.; Brelsford, A.; Jeffries, D. L.; Mazepa, G.; Suchan, T.; Canestrelli, D.; Nicieza, A.; Fumagalli, L.; Dubey, S.; Martínez-Solano, I.; Litvinchuk, S. N.; Vences, M.; Perrin, N.; Crochet, P. A.	2021	Mass of genes rather than master genes underlie the genomic architecture of amphibian speciation	PROCEEDINGS OF THE NATIONAL ACADEMY OF SCIENCES OF THE UNITED STATES OF AMERICA	Yes	Level 1: General genomic resources	GBS/RAD/target capture	Wild	Asia	Lebanon	33.8704	35.826	Yes	centroid of country; syriacus/boettgeri pair "Near-East"; countries selected from species range checked on GBIF; boettgeri not widely recognized at species level so range selected from syriacus	DD	Amphibia	Pelobates boettgeri	Pelobates boettgeri	NA	Global South	14	China	Global South	France	Global North	International	11	13	1	2.44254
373	Dufresnes, C.; Brelsford, A.; Jeffries, D. L.; Mazepa, G.; Suchan, T.; Canestrelli, D.; Nicieza, A.; Fumagalli, L.; Dubey, S.; Martínez-Solano, I.; Litvinchuk, S. N.; Vences, M.; Perrin, N.; Crochet, P. A.	2021	Mass of genes rather than master genes underlie the genomic architecture of amphibian speciation	PROCEEDINGS OF THE NATIONAL ACADEMY OF SCIENCES OF THE UNITED STATES OF AMERICA	Yes	Level 1: General genomic resources	GBS/RAD/target capture	Wild	Asia	Lebanon	33.8704	35.826	Yes	centroid of country; savignyi/felixarabica pair "in the Levant"; countries selected from species range overlap checked on GBIF	DD	Amphibia	Hyla savignyi	Hyla savignyi	LC	Global South	14	China	Global South	France	Global North	International	11	13	1	2.44254
373	Dufresnes, C.; Brelsford, A.; Jeffries, D. L.; Mazepa, G.; Suchan, T.; Canestrelli, D.; Nicieza, A.; Fumagalli, L.; Dubey, S.; Martínez-Solano, I.; Litvinchuk, S. N.; Vences, M.; Perrin, N.; Crochet, P. A.	2021	Mass of genes rather than master genes underlie the genomic architecture of amphibian speciation	PROCEEDINGS OF THE NATIONAL ACADEMY OF SCIENCES OF THE UNITED STATES OF AMERICA	Yes	Level 1: General genomic resources	GBS/RAD/target capture	Wild	Asia	Lebanon	33.8704	35.826	Yes	centroid of country; savignyi/felixarabica pair "in the Levant"; countries selected from species occurances checked on GBIF iNat	DD	Amphibia	Hyla felixarabica	Hyla felixarabica	LC	Global South	14	China	Global South	France	Global North	International	11	13	1	2.44254
373	Dufresnes, C.; Brelsford, A.; Jeffries, D. L.; Mazepa, G.; Suchan, T.; Canestrelli, D.; Nicieza, A.; Fumagalli, L.; Dubey, S.; Martínez-Solano, I.; Litvinchuk, S. N.; Vences, M.; Perrin, N.; Crochet, P. A.	2021	Mass of genes rather than master genes underlie the genomic architecture of amphibian speciation	PROCEEDINGS OF THE NATIONAL ACADEMY OF SCIENCES OF THE UNITED STATES OF AMERICA	Yes	Level 1: General genomic resources	GBS/RAD/target capture	Wild	Asia	Lebanon	33.8704	35.826	Yes	centroid of country; sitibundus N/S pair "in the Levant"; countries selected from species occurances checked on GBIF iNat	DD	Amphibia	Bufotes sitibundus	Bufotes sitibundus	LC	Global South	14	China	Global South	France	Global North	International	11	13	1	2.44254
373	Dufresnes, C.; Brelsford, A.; Jeffries, D. L.; Mazepa, G.; Suchan, T.; Canestrelli, D.; Nicieza, A.; Fumagalli, L.; Dubey, S.; Martínez-Solano, I.; Litvinchuk, S. N.; Vences, M.; Perrin, N.; Crochet, P. A.	2021	Mass of genes rather than master genes underlie the genomic architecture of amphibian speciation	PROCEEDINGS OF THE NATIONAL ACADEMY OF SCIENCES OF THE UNITED STATES OF AMERICA	Yes	Level 1: General genomic resources	GBS/RAD/target capture	Wild	Europe	Moldova	47.2867	28.5425	Yes	centroid of country; arborea/orientalis pair "Balkans"; countries selected from species range overlap checked on GBIF	DD	Amphibia	Hyla arborea	Hyla arborea	LC	Global North	14	China	Global South	France	Global North	International	11	13	1	3.49288
373	Dufresnes, C.; Brelsford, A.; Jeffries, D. L.; Mazepa, G.; Suchan, T.; Canestrelli, D.; Nicieza, A.; Fumagalli, L.; Dubey, S.; Martínez-Solano, I.; Litvinchuk, S. N.; Vences, M.; Perrin, N.; Crochet, P. A.	2021	Mass of genes rather than master genes underlie the genomic architecture of amphibian speciation	PROCEEDINGS OF THE NATIONAL ACADEMY OF SCIENCES OF THE UNITED STATES OF AMERICA	Yes	Level 1: General genomic resources	GBS/RAD/target capture	Wild	Europe	Moldova	47.2867	28.5425	Yes	centroid of country; arborea/orientalis pair "Balkans"; countries selected from species range overlap checked on GBIF	DD	Amphibia	Hyla orientalis	Hyla orientalis	LC	Global North	14	China	Global South	France	Global North	International	11	13	1	3.49288
373	Dufresnes, C.; Brelsford, A.; Jeffries, D. L.; Mazepa, G.; Suchan, T.; Canestrelli, D.; Nicieza, A.; Fumagalli, L.; Dubey, S.; Martínez-Solano, I.; Litvinchuk, S. N.; Vences, M.; Perrin, N.; Crochet, P. A.	2021	Mass of genes rather than master genes underlie the genomic architecture of amphibian speciation	PROCEEDINGS OF THE NATIONAL ACADEMY OF SCIENCES OF THE UNITED STATES OF AMERICA	Yes	Level 1: General genomic resources	GBS/RAD/target capture	Wild	Europe	Montenegro	42.77	19.2	Yes	centroid of country; fortis/kurtmuelleri pair "Balkans"; countries selected from species range overlap checked on GBIF; P. fortis synonymous with P. ridibundus, used range maps for this species	DD	Amphibia	Pelophylax fortis	Pelophylax fortis	NA	Global North	14	China	Global South	France	Global North	International	11	13	1	3.16892
373	Dufresnes, C.; Brelsford, A.; Jeffries, D. L.; Mazepa, G.; Suchan, T.; Canestrelli, D.; Nicieza, A.; Fumagalli, L.; Dubey, S.; Martínez-Solano, I.; Litvinchuk, S. N.; Vences, M.; Perrin, N.; Crochet, P. A.	2021	Mass of genes rather than master genes underlie the genomic architecture of amphibian speciation	PROCEEDINGS OF THE NATIONAL ACADEMY OF SCIENCES OF THE UNITED STATES OF AMERICA	Yes	Level 1: General genomic resources	GBS/RAD/target capture	Wild	Europe	Montenegro	42.77	19.2	Yes	centroid of country; fortis/kurtmuelleri pair "Balkans"; countries selected from species range overlap checked on GBIF; P. kurtmuelleri sometimes synonymized with P. ridibundus - considered them separately in GBIF	DD	Amphibia	Pelophylax kurtmuelleri	Pelophylax kurtmuelleri	LC	Global North	14	China	Global South	France	Global North	International	11	13	1	3.16892
373	Dufresnes, C.; Brelsford, A.; Jeffries, D. L.; Mazepa, G.; Suchan, T.; Canestrelli, D.; Nicieza, A.; Fumagalli, L.; Dubey, S.; Martínez-Solano, I.; Litvinchuk, S. N.; Vences, M.; Perrin, N.; Crochet, P. A.	2021	Mass of genes rather than master genes underlie the genomic architecture of amphibian speciation	PROCEEDINGS OF THE NATIONAL ACADEMY OF SCIENCES OF THE UNITED STATES OF AMERICA	Yes	Level 1: General genomic resources	GBS/RAD/target capture	Wild	Europe	Montenegro	42.77	19.2	Yes	centroid of country; kurtmuelleri/shqipericus pair; countries selected from species range overlap checked on GBIF	DD	Amphibia	Pelophylax shqipericus	Pelophylax shqipericus	VU	Global North	14	China	Global South	France	Global North	International	11	13	1	3.16892
373	Dufresnes, C.; Brelsford, A.; Jeffries, D. L.; Mazepa, G.; Suchan, T.; Canestrelli, D.; Nicieza, A.; Fumagalli, L.; Dubey, S.; Martínez-Solano, I.; Litvinchuk, S. N.; Vences, M.; Perrin, N.; Crochet, P. A.	2021	Mass of genes rather than master genes underlie the genomic architecture of amphibian speciation	PROCEEDINGS OF THE NATIONAL ACADEMY OF SCIENCES OF THE UNITED STATES OF AMERICA	Yes	Level 1: General genomic resources	GBS/RAD/target capture	Wild	Africa	Morocco	31.653	-6.724	Yes	centroid of country; pictus/scovazzi pair "along N Africa coast"; countries selected from species range checked on iNat	DD	Amphibia	Discoglossus pictus	Discoglossus pictus	LC	Global South	14	China	Global South	France	Global North	International	11	13	1	3.46372
373	Dufresnes, C.; Brelsford, A.; Jeffries, D. L.; Mazepa, G.; Suchan, T.; Canestrelli, D.; Nicieza, A.; Fumagalli, L.; Dubey, S.; Martínez-Solano, I.; Litvinchuk, S. N.; Vences, M.; Perrin, N.; Crochet, P. A.	2021	Mass of genes rather than master genes underlie the genomic architecture of amphibian speciation	PROCEEDINGS OF THE NATIONAL ACADEMY OF SCIENCES OF THE UNITED STATES OF AMERICA	Yes	Level 1: General genomic resources	GBS/RAD/target capture	Wild	Africa	Morocco	31.653	-6.724	Yes	centroid of country; pictus/scovazzi pair "along N Africa coast"; countries selected from species range checked on iNat	DD	Amphibia	Discoglossus scovazzi	Discoglossus scovazzi	LC	Global South	14	China	Global South	France	Global North	International	11	13	1	3.46372
373	Dufresnes, C.; Brelsford, A.; Jeffries, D. L.; Mazepa, G.; Suchan, T.; Canestrelli, D.; Nicieza, A.; Fumagalli, L.; Dubey, S.; Martínez-Solano, I.; Litvinchuk, S. N.; Vences, M.; Perrin, N.; Crochet, P. A.	2021	Mass of genes rather than master genes underlie the genomic architecture of amphibian speciation	PROCEEDINGS OF THE NATIONAL ACADEMY OF SCIENCES OF THE UNITED STATES OF AMERICA	Yes	Level 1: General genomic resources	GBS/RAD/target capture	Wild	Africa	Morocco	31.653	-6.724	Yes	centroid of country; fortis/perezi pair; countries selected from species range overlap checked on GBIF	DD	Amphibia	Pelophylax fortis	Pelophylax fortis	NA	Global South	14	China	Global South	France	Global North	International	11	13	1	3.46372
373	Dufresnes, C.; Brelsford, A.; Jeffries, D. L.; Mazepa, G.; Suchan, T.; Canestrelli, D.; Nicieza, A.; Fumagalli, L.; Dubey, S.; Martínez-Solano, I.; Litvinchuk, S. N.; Vences, M.; Perrin, N.; Crochet, P. A.	2021	Mass of genes rather than master genes underlie the genomic architecture of amphibian speciation	PROCEEDINGS OF THE NATIONAL ACADEMY OF SCIENCES OF THE UNITED STATES OF AMERICA	Yes	Level 1: General genomic resources	GBS/RAD/target capture	Wild	Africa	Morocco	31.653	-6.724	Yes	centroid of country; fortis/perezi pair; countries selected from species range overlap checked on GBIF	DD	Amphibia	Pelophylax perezi	Pelophylax perezi	LC	Global South	14	China	Global South	France	Global North	International	11	13	1	3.46372
373	Dufresnes, C.; Brelsford, A.; Jeffries, D. L.; Mazepa, G.; Suchan, T.; Canestrelli, D.; Nicieza, A.; Fumagalli, L.; Dubey, S.; Martínez-Solano, I.; Litvinchuk, S. N.; Vences, M.; Perrin, N.; Crochet, P. A.	2021	Mass of genes rather than master genes underlie the genomic architecture of amphibian speciation	PROCEEDINGS OF THE NATIONAL ACADEMY OF SCIENCES OF THE UNITED STATES OF AMERICA	Yes	Level 1: General genomic resources	GBS/RAD/target capture	Wild	Europe	North Macedonia	41.607	21.665	Yes	centroid of country; balcanicus W/E pair "all over the Balkans"; countries selected from species range checked on iNat	DD	Amphibia	Pelobates balcanicus	Pelobates balcanicus	LC	Global North	14	China	Global South	France	Global North	International	11	13	1	3.18229
373	Dufresnes, C.; Brelsford, A.; Jeffries, D. L.; Mazepa, G.; Suchan, T.; Canestrelli, D.; Nicieza, A.; Fumagalli, L.; Dubey, S.; Martínez-Solano, I.; Litvinchuk, S. N.; Vences, M.; Perrin, N.; Crochet, P. A.	2021	Mass of genes rather than master genes underlie the genomic architecture of amphibian speciation	PROCEEDINGS OF THE NATIONAL ACADEMY OF SCIENCES OF THE UNITED STATES OF AMERICA	Yes	Level 1: General genomic resources	GBS/RAD/target capture	Wild	Europe	North Macedonia	41.607	21.665	Yes	centroid of country; fortis/kurtmuelleri pair "Balkans"; countries selected from species range overlap checked on GBIF; P. fortis synonymous with P. ridibundus, used range maps for this species	DD	Amphibia	Pelophylax fortis	Pelophylax fortis	NA	Global North	14	China	Global South	France	Global North	International	11	13	1	3.18229
373	Dufresnes, C.; Brelsford, A.; Jeffries, D. L.; Mazepa, G.; Suchan, T.; Canestrelli, D.; Nicieza, A.; Fumagalli, L.; Dubey, S.; Martínez-Solano, I.; Litvinchuk, S. N.; Vences, M.; Perrin, N.; Crochet, P. A.	2021	Mass of genes rather than master genes underlie the genomic architecture of amphibian speciation	PROCEEDINGS OF THE NATIONAL ACADEMY OF SCIENCES OF THE UNITED STATES OF AMERICA	Yes	Level 1: General genomic resources	GBS/RAD/target capture	Wild	Europe	North Macedonia	41.607	21.665	Yes	centroid of country; fortis/kurtmuelleri pair "Balkans"; countries selected from species range overlap checked on GBIF; P. kurtmuelleri sometimes synonymized with P. ridibundus - considered them separately in GBIF	DD	Amphibia	Pelophylax kurtmuelleri	Pelophylax kurtmuelleri	LC	Global North	14	China	Global South	France	Global North	International	11	13	1	3.18229
373	Dufresnes, C.; Brelsford, A.; Jeffries, D. L.; Mazepa, G.; Suchan, T.; Canestrelli, D.; Nicieza, A.; Fumagalli, L.; Dubey, S.; Martínez-Solano, I.; Litvinchuk, S. N.; Vences, M.; Perrin, N.; Crochet, P. A.	2021	Mass of genes rather than master genes underlie the genomic architecture of amphibian speciation	PROCEEDINGS OF THE NATIONAL ACADEMY OF SCIENCES OF THE UNITED STATES OF AMERICA	Yes	Level 1: General genomic resources	GBS/RAD/target capture	Wild	Asia	Pakistan	35.5084	73.3242	Yes	guesstimated center of range in northern Pakistan; turanensis/latastii pair, perrini/latastii pair; countries selected from species range overlap checked on GBIF iNat	DD	Amphibia	Bufotes latastii	Bufotes latastii	LC	Global South	14	China	Global South	France	Global North	International	11	13	1	2.88229
373	Dufresnes, C.; Brelsford, A.; Jeffries, D. L.; Mazepa, G.; Suchan, T.; Canestrelli, D.; Nicieza, A.; Fumagalli, L.; Dubey, S.; Martínez-Solano, I.; Litvinchuk, S. N.; Vences, M.; Perrin, N.; Crochet, P. A.	2021	Mass of genes rather than master genes underlie the genomic architecture of amphibian speciation	PROCEEDINGS OF THE NATIONAL ACADEMY OF SCIENCES OF THE UNITED STATES OF AMERICA	Yes	Level 1: General genomic resources	GBS/RAD/target capture	Wild	Asia	Palestine	31.8776	35.2112	Yes	centroid of country; savignyi/felixarabica pair "in the Levant"; countries selected from species range overlap checked on GBIF	DD	Amphibia	Hyla savignyi	Hyla savignyi	LC	Global South	14	China	Global South	France	Global North	International	11	13	1	2.50625
373	Dufresnes, C.; Brelsford, A.; Jeffries, D. L.; Mazepa, G.; Suchan, T.; Canestrelli, D.; Nicieza, A.; Fumagalli, L.; Dubey, S.; Martínez-Solano, I.; Litvinchuk, S. N.; Vences, M.; Perrin, N.; Crochet, P. A.	2021	Mass of genes rather than master genes underlie the genomic architecture of amphibian speciation	PROCEEDINGS OF THE NATIONAL ACADEMY OF SCIENCES OF THE UNITED STATES OF AMERICA	Yes	Level 1: General genomic resources	GBS/RAD/target capture	Wild	Asia	Palestine	31.8776	35.2112	Yes	centroid of country; sitibundus N/S pair "in the Levant"; countries selected from species occurances checked on GBIF iNat	DD	Amphibia	Bufotes sitibundus	Bufotes sitibundus	LC	Global South	14	China	Global South	France	Global North	International	11	13	1	2.50625
373	Dufresnes, C.; Brelsford, A.; Jeffries, D. L.; Mazepa, G.; Suchan, T.; Canestrelli, D.; Nicieza, A.; Fumagalli, L.; Dubey, S.; Martínez-Solano, I.; Litvinchuk, S. N.; Vences, M.; Perrin, N.; Crochet, P. A.	2021	Mass of genes rather than master genes underlie the genomic architecture of amphibian speciation	PROCEEDINGS OF THE NATIONAL ACADEMY OF SCIENCES OF THE UNITED STATES OF AMERICA	Yes	Level 1: General genomic resources	GBS/RAD/target capture	Wild	Europe	Poland	52.12	19.38	Yes	centroid of country; bombina/variegata pair	DD	Amphibia	Bombina bombina	Bombina bombina	LC	Global North	14	China	Global South	France	Global North	International	11	13	1	3.12014
373	Dufresnes, C.; Brelsford, A.; Jeffries, D. L.; Mazepa, G.; Suchan, T.; Canestrelli, D.; Nicieza, A.; Fumagalli, L.; Dubey, S.; Martínez-Solano, I.; Litvinchuk, S. N.; Vences, M.; Perrin, N.; Crochet, P. A.	2021	Mass of genes rather than master genes underlie the genomic architecture of amphibian speciation	PROCEEDINGS OF THE NATIONAL ACADEMY OF SCIENCES OF THE UNITED STATES OF AMERICA	Yes	Level 1: General genomic resources	GBS/RAD/target capture	Wild	Europe	Poland	52.12	19.38	Yes	centroid of country; bombina/variegata pair	DD	Amphibia	Bombina variegata	Bombina variegata	LC	Global North	14	China	Global South	France	Global North	International	11	13	1	3.12014
373	Dufresnes, C.; Brelsford, A.; Jeffries, D. L.; Mazepa, G.; Suchan, T.; Canestrelli, D.; Nicieza, A.; Fumagalli, L.; Dubey, S.; Martínez-Solano, I.; Litvinchuk, S. N.; Vences, M.; Perrin, N.; Crochet, P. A.	2021	Mass of genes rather than master genes underlie the genomic architecture of amphibian speciation	PROCEEDINGS OF THE NATIONAL ACADEMY OF SCIENCES OF THE UNITED STATES OF AMERICA	Yes	Level 1: General genomic resources	GBS/RAD/target capture	Wild	Europe	Portugal	39.57	-8.04	Yes	centroid of country; galganoi/jeanneae pair "across Iberia" inc. Spain & Portugal	DD	Amphibia	Discoglossus galganoi	Discoglossus galganoi	LC	Global North	14	China	Global South	France	Global North	International	11	13	1	2.52031
373	Dufresnes, C.; Brelsford, A.; Jeffries, D. L.; Mazepa, G.; Suchan, T.; Canestrelli, D.; Nicieza, A.; Fumagalli, L.; Dubey, S.; Martínez-Solano, I.; Litvinchuk, S. N.; Vences, M.; Perrin, N.; Crochet, P. A.	2021	Mass of genes rather than master genes underlie the genomic architecture of amphibian speciation	PROCEEDINGS OF THE NATIONAL ACADEMY OF SCIENCES OF THE UNITED STATES OF AMERICA	Yes	Level 1: General genomic resources	GBS/RAD/target capture	Wild	Europe	Portugal	39.57	-8.04	Yes	centroid of country; punctatus/hespericus pair "all over Catalonia"; countries selected from species range checked on GBIF	DD	Amphibia	Pelodytes punctatus	Pelodytes punctatus	LC	Global North	14	China	Global South	France	Global North	International	11	13	1	2.52031
373	Dufresnes, C.; Brelsford, A.; Jeffries, D. L.; Mazepa, G.; Suchan, T.; Canestrelli, D.; Nicieza, A.; Fumagalli, L.; Dubey, S.; Martínez-Solano, I.; Litvinchuk, S. N.; Vences, M.; Perrin, N.; Crochet, P. A.	2021	Mass of genes rather than master genes underlie the genomic architecture of amphibian speciation	PROCEEDINGS OF THE NATIONAL ACADEMY OF SCIENCES OF THE UNITED STATES OF AMERICA	Yes	Level 1: General genomic resources	GBS/RAD/target capture	Wild	Europe	Portugal	38.8187	-8.14409	Yes	guesstimated center of range in Portugal; ibericus/atlanticus pair "S-Portugal"; species range checked on GBIF	DD	Amphibia	Pelodytes ibericus	Pelodytes ibericus	LC	Global North	14	China	Global South	France	Global North	International	11	13	1	2.38021
373	Dufresnes, C.; Brelsford, A.; Jeffries, D. L.; Mazepa, G.; Suchan, T.; Canestrelli, D.; Nicieza, A.; Fumagalli, L.; Dubey, S.; Martínez-Solano, I.; Litvinchuk, S. N.; Vences, M.; Perrin, N.; Crochet, P. A.	2021	Mass of genes rather than master genes underlie the genomic architecture of amphibian speciation	PROCEEDINGS OF THE NATIONAL ACADEMY OF SCIENCES OF THE UNITED STATES OF AMERICA	Yes	Level 1: General genomic resources	GBS/RAD/target capture	Wild	Europe	Portugal	39.5944	-8.58945	Yes	guesstimated center of range in Portugal; ibericus/atlanticus pair "S-Portugal"; species range checked on GBIF	DD	Amphibia	Pelodytes atlanticus	Pelodytes atlanticus	LC	Global North	14	China	Global South	France	Global North	International	11	13	1	2.09167
373	Dufresnes, C.; Brelsford, A.; Jeffries, D. L.; Mazepa, G.; Suchan, T.; Canestrelli, D.; Nicieza, A.; Fumagalli, L.; Dubey, S.; Martínez-Solano, I.; Litvinchuk, S. N.; Vences, M.; Perrin, N.; Crochet, P. A.	2021	Mass of genes rather than master genes underlie the genomic architecture of amphibian speciation	PROCEEDINGS OF THE NATIONAL ACADEMY OF SCIENCES OF THE UNITED STATES OF AMERICA	Yes	Level 1: General genomic resources	GBS/RAD/target capture	Wild	Europe	Romania	44.4025	25.3007	Yes	guesstimated center of southern edge of Romania; balcanicus W/E pair "all over the Balkans"; this part of Romania selected from species range checked on iNat	DD	Amphibia	Pelobates balcanicus	Pelobates balcanicus	LC	Global North	14	China	Global South	France	Global North	International	11	13	1	3.45052
373	Dufresnes, C.; Brelsford, A.; Jeffries, D. L.; Mazepa, G.; Suchan, T.; Canestrelli, D.; Nicieza, A.; Fumagalli, L.; Dubey, S.; Martínez-Solano, I.; Litvinchuk, S. N.; Vences, M.; Perrin, N.; Crochet, P. A.	2021	Mass of genes rather than master genes underlie the genomic architecture of amphibian speciation	PROCEEDINGS OF THE NATIONAL ACADEMY OF SCIENCES OF THE UNITED STATES OF AMERICA	Yes	Level 1: General genomic resources	GBS/RAD/target capture	Wild	Europe	Romania	45.89	25	Yes	centroid of country; arborea/orientalis pair "Balkans"; countries selected from species range overlap checked on GBIF	DD	Amphibia	Hyla arborea	Hyla arborea	LC	Global North	14	China	Global South	France	Global North	International	11	13	1	3.26858
373	Dufresnes, C.; Brelsford, A.; Jeffries, D. L.; Mazepa, G.; Suchan, T.; Canestrelli, D.; Nicieza, A.; Fumagalli, L.; Dubey, S.; Martínez-Solano, I.; Litvinchuk, S. N.; Vences, M.; Perrin, N.; Crochet, P. A.	2021	Mass of genes rather than master genes underlie the genomic architecture of amphibian speciation	PROCEEDINGS OF THE NATIONAL ACADEMY OF SCIENCES OF THE UNITED STATES OF AMERICA	Yes	Level 1: General genomic resources	GBS/RAD/target capture	Wild	Europe	Romania	44.6883	27.2341	Yes	guesstimated center of range in Romania; arborea/orientalis pair "Balkans"; countries selected from species range overlap checked on GBIF	DD	Amphibia	Hyla orientalis	Hyla orientalis	LC	Global North	14	China	Global South	France	Global North	International	11	13	1	3.44201
373	Dufresnes, C.; Brelsford, A.; Jeffries, D. L.; Mazepa, G.; Suchan, T.; Canestrelli, D.; Nicieza, A.; Fumagalli, L.; Dubey, S.; Martínez-Solano, I.; Litvinchuk, S. N.; Vences, M.; Perrin, N.; Crochet, P. A.	2021	Mass of genes rather than master genes underlie the genomic architecture of amphibian speciation	PROCEEDINGS OF THE NATIONAL ACADEMY OF SCIENCES OF THE UNITED STATES OF AMERICA	Yes	Level 1: General genomic resources	GBS/RAD/target capture	Wild	Europe	Russia	54.533	37.617	Yes	centroid of Central Russia; fuscus/vespertinus pair E Europe inc. Ukraine & Central Russia	DD	Amphibia	Pelobates fuscus	Pelobates fuscus	LC	Global North	14	China	Global South	France	Global North	International	11	13	1	3.71215
373	Dufresnes, C.; Brelsford, A.; Jeffries, D. L.; Mazepa, G.; Suchan, T.; Canestrelli, D.; Nicieza, A.; Fumagalli, L.; Dubey, S.; Martínez-Solano, I.; Litvinchuk, S. N.; Vences, M.; Perrin, N.; Crochet, P. A.	2021	Mass of genes rather than master genes underlie the genomic architecture of amphibian speciation	PROCEEDINGS OF THE NATIONAL ACADEMY OF SCIENCES OF THE UNITED STATES OF AMERICA	Yes	Level 1: General genomic resources	GBS/RAD/target capture	Wild	Europe	Russia	54.57	44.2128	Yes	centroid of range by country; fuscus/vespertinus pair E Europe inc. Ukraine & Central Russia	DD	Amphibia	Pelobates vespertinus	Pelobates vespertinus	LC	Global North	14	China	Global South	France	Global North	International	11	13	1	3.76389
373	Dufresnes, C.; Brelsford, A.; Jeffries, D. L.; Mazepa, G.; Suchan, T.; Canestrelli, D.; Nicieza, A.; Fumagalli, L.; Dubey, S.; Martínez-Solano, I.; Litvinchuk, S. N.; Vences, M.; Perrin, N.; Crochet, P. A.	2021	Mass of genes rather than master genes underlie the genomic architecture of amphibian speciation	PROCEEDINGS OF THE NATIONAL ACADEMY OF SCIENCES OF THE UNITED STATES OF AMERICA	Yes	Level 1: General genomic resources	GBS/RAD/target capture	Wild	Europe	Russia	41.9752	47.4609	Yes	guesstimated center of range in Russia; syriacus/boettgeri pair "Near-East"; part of Russia selected from species range checked on GBIF	DD	Amphibia	Pelobates syriacus	Pelobates syriacus	LC	Global North	14	China	Global South	France	Global North	International	11	13	1	2.96753
373	Dufresnes, C.; Brelsford, A.; Jeffries, D. L.; Mazepa, G.; Suchan, T.; Canestrelli, D.; Nicieza, A.; Fumagalli, L.; Dubey, S.; Martínez-Solano, I.; Litvinchuk, S. N.; Vences, M.; Perrin, N.; Crochet, P. A.	2021	Mass of genes rather than master genes underlie the genomic architecture of amphibian speciation	PROCEEDINGS OF THE NATIONAL ACADEMY OF SCIENCES OF THE UNITED STATES OF AMERICA	Yes	Level 1: General genomic resources	GBS/RAD/target capture	Wild	Europe	Russia	41.9752	47.4609	Yes	guesstimated center of range in Russia; syriacus/boettgeri pair "Near-East"; part of Russia selected from species range checked on GBIF	DD	Amphibia	Pelobates boettgeri	Pelobates boettgeri	NA	Global North	14	China	Global South	France	Global North	International	11	13	1	2.96753
373	Dufresnes, C.; Brelsford, A.; Jeffries, D. L.; Mazepa, G.; Suchan, T.; Canestrelli, D.; Nicieza, A.; Fumagalli, L.; Dubey, S.; Martínez-Solano, I.; Litvinchuk, S. N.; Vences, M.; Perrin, N.; Crochet, P. A.	2021	Mass of genes rather than master genes underlie the genomic architecture of amphibian speciation	PROCEEDINGS OF THE NATIONAL ACADEMY OF SCIENCES OF THE UNITED STATES OF AMERICA	Yes	Level 1: General genomic resources	GBS/RAD/target capture	Wild	Europe	Russia	55.3258	58.4994	Yes	guesstimated center of range in Russia; sitibundus/perrini pair "Central Asia"; countries selected from species occurances checked on GBIF iNat; B. perrini monotypic with B. viridis, no range maps available	DD	Amphibia	Bufotes sitibundus	Bufotes sitibundus	LC	Global North	14	China	Global South	France	Global North	International	11	13	1	3.42309
373	Dufresnes, C.; Brelsford, A.; Jeffries, D. L.; Mazepa, G.; Suchan, T.; Canestrelli, D.; Nicieza, A.; Fumagalli, L.; Dubey, S.; Martínez-Solano, I.; Litvinchuk, S. N.; Vences, M.; Perrin, N.; Crochet, P. A.	2021	Mass of genes rather than master genes underlie the genomic architecture of amphibian speciation	PROCEEDINGS OF THE NATIONAL ACADEMY OF SCIENCES OF THE UNITED STATES OF AMERICA	Yes	Level 1: General genomic resources	GBS/RAD/target capture	Wild	Europe	Russia	55.3258	58.4994	Yes	guesstimated center of range in Russia; sitibundus/perrini pair "Central Asia"; countries selected from species occurances checked on GBIF iNat; B. perrini monotypic with B. viridis, no range maps available so used B. viridis range	DD	Amphibia	Bufotes perrini	Bufotes perrini	LC	Global North	14	China	Global South	France	Global North	International	11	13	1	3.42309
373	Dufresnes, C.; Brelsford, A.; Jeffries, D. L.; Mazepa, G.; Suchan, T.; Canestrelli, D.; Nicieza, A.; Fumagalli, L.; Dubey, S.; Martínez-Solano, I.; Litvinchuk, S. N.; Vences, M.; Perrin, N.; Crochet, P. A.	2021	Mass of genes rather than master genes underlie the genomic architecture of amphibian speciation	PROCEEDINGS OF THE NATIONAL ACADEMY OF SCIENCES OF THE UNITED STATES OF AMERICA	Yes	Level 1: General genomic resources	GBS/RAD/target capture	Wild	Europe	Russia	54.533	37.617	Yes	centroid of Central Russia; viridis/sitibundus pair "Anatolia & E-Europe"; countries selected from species range overlap checked on GBIF iNat	DD	Amphibia	Bufotes viridis	Bufotes viridis	LC	Global North	14	China	Global South	France	Global North	International	11	13	1	3.71215
373	Dufresnes, C.; Brelsford, A.; Jeffries, D. L.; Mazepa, G.; Suchan, T.; Canestrelli, D.; Nicieza, A.; Fumagalli, L.; Dubey, S.; Martínez-Solano, I.; Litvinchuk, S. N.; Vences, M.; Perrin, N.; Crochet, P. A.	2021	Mass of genes rather than master genes underlie the genomic architecture of amphibian speciation	PROCEEDINGS OF THE NATIONAL ACADEMY OF SCIENCES OF THE UNITED STATES OF AMERICA	Yes	Level 1: General genomic resources	GBS/RAD/target capture	Wild	Europe	Serbia	44.04	20.79	Yes	centroid of country; balcanicus W/E pair "all over the Balkans"; countries selected from species range checked on iNat	DD	Amphibia	Pelobates balcanicus	Pelobates balcanicus	LC	Global North	14	China	Global South	France	Global North	International	11	13	1	3.2467
373	Dufresnes, C.; Brelsford, A.; Jeffries, D. L.; Mazepa, G.; Suchan, T.; Canestrelli, D.; Nicieza, A.; Fumagalli, L.; Dubey, S.; Martínez-Solano, I.; Litvinchuk, S. N.; Vences, M.; Perrin, N.; Crochet, P. A.	2021	Mass of genes rather than master genes underlie the genomic architecture of amphibian speciation	PROCEEDINGS OF THE NATIONAL ACADEMY OF SCIENCES OF THE UNITED STATES OF AMERICA	Yes	Level 1: General genomic resources	GBS/RAD/target capture	Wild	Europe	Serbia	44.04	20.79	Yes	centroid of country; arborea/orientalis pair "Balkans"; countries selected from species range overlap checked on GBIF	DD	Amphibia	Hyla arborea	Hyla arborea	LC	Global North	14	China	Global South	France	Global North	International	11	13	1	3.2467
373	Dufresnes, C.; Brelsford, A.; Jeffries, D. L.; Mazepa, G.; Suchan, T.; Canestrelli, D.; Nicieza, A.; Fumagalli, L.; Dubey, S.; Martínez-Solano, I.; Litvinchuk, S. N.; Vences, M.; Perrin, N.; Crochet, P. A.	2021	Mass of genes rather than master genes underlie the genomic architecture of amphibian speciation	PROCEEDINGS OF THE NATIONAL ACADEMY OF SCIENCES OF THE UNITED STATES OF AMERICA	Yes	Level 1: General genomic resources	GBS/RAD/target capture	Wild	Europe	Serbia	44.04	20.79	Yes	centroid of country; arborea/orientalis pair "Balkans"; countries selected from species range overlap checked on GBIF; orientalis not marked as occuring here, but hybrid zone here was noted by authors so it was kept for both species	DD	Amphibia	Hyla orientalis	Hyla orientalis	LC	Global North	14	China	Global South	France	Global North	International	11	13	1	3.2467
373	Dufresnes, C.; Brelsford, A.; Jeffries, D. L.; Mazepa, G.; Suchan, T.; Canestrelli, D.; Nicieza, A.; Fumagalli, L.; Dubey, S.; Martínez-Solano, I.; Litvinchuk, S. N.; Vences, M.; Perrin, N.; Crochet, P. A.	2021	Mass of genes rather than master genes underlie the genomic architecture of amphibian speciation	PROCEEDINGS OF THE NATIONAL ACADEMY OF SCIENCES OF THE UNITED STATES OF AMERICA	Yes	Level 1: General genomic resources	GBS/RAD/target capture	Wild	Europe	Spain	40.45	-3.25	Yes	centroid of country; galganoi/jeanneae pair "across Iberia" inc. Spain & Portugal	DD	Amphibia	Discoglossus galganoi	Discoglossus galganoi	LC	Global North	14	China	Global South	France	Global North	International	11	13	1	3.50139
373	Dufresnes, C.; Brelsford, A.; Jeffries, D. L.; Mazepa, G.; Suchan, T.; Canestrelli, D.; Nicieza, A.; Fumagalli, L.; Dubey, S.; Martínez-Solano, I.; Litvinchuk, S. N.; Vences, M.; Perrin, N.; Crochet, P. A.	2021	Mass of genes rather than master genes underlie the genomic architecture of amphibian speciation	PROCEEDINGS OF THE NATIONAL ACADEMY OF SCIENCES OF THE UNITED STATES OF AMERICA	Yes	Level 1: General genomic resources	GBS/RAD/target capture	Wild	Europe	Spain	40.45	-3.25	Yes	centroid of country; galganoi/jeanneae pair "across Iberia" inc. Spain & Portugal; Portugal not inc. for D. jeanneae after range checked on iNat	DD	Amphibia	Discoglossus jeanneae	Discoglossus jeanneae	NA	Global North	14	China	Global South	France	Global North	International	11	13	1	3.50139
373	Dufresnes, C.; Brelsford, A.; Jeffries, D. L.; Mazepa, G.; Suchan, T.; Canestrelli, D.; Nicieza, A.; Fumagalli, L.; Dubey, S.; Martínez-Solano, I.; Litvinchuk, S. N.; Vences, M.; Perrin, N.; Crochet, P. A.	2021	Mass of genes rather than master genes underlie the genomic architecture of amphibian speciation	PROCEEDINGS OF THE NATIONAL ACADEMY OF SCIENCES OF THE UNITED STATES OF AMERICA	Yes	Level 1: General genomic resources	GBS/RAD/target capture	Wild	Europe	Spain	40.45	-3.25	Yes	centroid of country; punctatus/hespericus pair "all over Catalonia"; countries selected from species range checked on GBIF	DD	Amphibia	Pelodytes punctatus	Pelodytes punctatus	LC	Global North	14	China	Global South	France	Global North	International	11	13	1	3.50139
373	Dufresnes, C.; Brelsford, A.; Jeffries, D. L.; Mazepa, G.; Suchan, T.; Canestrelli, D.; Nicieza, A.; Fumagalli, L.; Dubey, S.; Martínez-Solano, I.; Litvinchuk, S. N.; Vences, M.; Perrin, N.; Crochet, P. A.	2021	Mass of genes rather than master genes underlie the genomic architecture of amphibian speciation	PROCEEDINGS OF THE NATIONAL ACADEMY OF SCIENCES OF THE UNITED STATES OF AMERICA	Yes	Level 1: General genomic resources	GBS/RAD/target capture	Wild	Europe	Spain	40.45	-3.25	Yes	centroid of country; punctatus/hespericus pair "all over Catalonia"; countries selected from species range checked on GBIF	DD	Amphibia	Pelodytes hespericus	Pelodytes hespericus	NA	Global North	14	China	Global South	France	Global North	International	11	13	1	3.50139
373	Dufresnes, C.; Brelsford, A.; Jeffries, D. L.; Mazepa, G.; Suchan, T.; Canestrelli, D.; Nicieza, A.; Fumagalli, L.; Dubey, S.; Martínez-Solano, I.; Litvinchuk, S. N.; Vences, M.; Perrin, N.; Crochet, P. A.	2021	Mass of genes rather than master genes underlie the genomic architecture of amphibian speciation	PROCEEDINGS OF THE NATIONAL ACADEMY OF SCIENCES OF THE UNITED STATES OF AMERICA	Yes	Level 1: General genomic resources	GBS/RAD/target capture	Wild	Europe	Spain	42.873	-5.655	Yes	guesstimated center of NW Spain; temporaria/parvipalmata pair "NW-Spain"	DD	Amphibia	Rana temporaria	Rana temporaria	LC	Global North	14	China	Global South	France	Global North	International	11	13	1	2.53733
373	Dufresnes, C.; Brelsford, A.; Jeffries, D. L.; Mazepa, G.; Suchan, T.; Canestrelli, D.; Nicieza, A.; Fumagalli, L.; Dubey, S.; Martínez-Solano, I.; Litvinchuk, S. N.; Vences, M.; Perrin, N.; Crochet, P. A.	2021	Mass of genes rather than master genes underlie the genomic architecture of amphibian speciation	PROCEEDINGS OF THE NATIONAL ACADEMY OF SCIENCES OF THE UNITED STATES OF AMERICA	Yes	Level 1: General genomic resources	GBS/RAD/target capture	Wild	Europe	Spain	42.9287	-7.3816	Yes	guesstimated center of range in NW Spain; temporaria/parvipalmata pair "NW-Spain"; checked species range in iNat	DD	Amphibia	Rana parvipalmata	Rana parvipalmata	LC	Global North	14	China	Global South	France	Global North	International	11	13	1	2.27587
373	Dufresnes, C.; Brelsford, A.; Jeffries, D. L.; Mazepa, G.; Suchan, T.; Canestrelli, D.; Nicieza, A.; Fumagalli, L.; Dubey, S.; Martínez-Solano, I.; Litvinchuk, S. N.; Vences, M.; Perrin, N.; Crochet, P. A.	2021	Mass of genes rather than master genes underlie the genomic architecture of amphibian speciation	PROCEEDINGS OF THE NATIONAL ACADEMY OF SCIENCES OF THE UNITED STATES OF AMERICA	Yes	Level 1: General genomic resources	GBS/RAD/target capture	Wild	Europe	Spain	37.1374	-4.55375	Yes	guesstimated center of range in Spain; fortis/perezi pair; countries selected from species range overlap checked on GBIF	DD	Amphibia	Pelophylax fortis	Pelophylax fortis	NA	Global North	14	China	Global South	France	Global North	International	11	13	1	2.93229
373	Dufresnes, C.; Brelsford, A.; Jeffries, D. L.; Mazepa, G.; Suchan, T.; Canestrelli, D.; Nicieza, A.; Fumagalli, L.; Dubey, S.; Martínez-Solano, I.; Litvinchuk, S. N.; Vences, M.; Perrin, N.; Crochet, P. A.	2021	Mass of genes rather than master genes underlie the genomic architecture of amphibian speciation	PROCEEDINGS OF THE NATIONAL ACADEMY OF SCIENCES OF THE UNITED STATES OF AMERICA	Yes	Level 1: General genomic resources	GBS/RAD/target capture	Wild	Europe	Spain	40.45	-3.25	Yes	centroid of country; fortis/perezi pair; countries selected from species range overlap checked on GBIF	DD	Amphibia	Pelophylax perezi	Pelophylax perezi	LC	Global North	14	China	Global South	France	Global North	International	11	13	1	3.50139
373	Dufresnes, C.; Brelsford, A.; Jeffries, D. L.; Mazepa, G.; Suchan, T.; Canestrelli, D.; Nicieza, A.; Fumagalli, L.; Dubey, S.; Martínez-Solano, I.; Litvinchuk, S. N.; Vences, M.; Perrin, N.; Crochet, P. A.	2021	Mass of genes rather than master genes underlie the genomic architecture of amphibian speciation	PROCEEDINGS OF THE NATIONAL ACADEMY OF SCIENCES OF THE UNITED STATES OF AMERICA	Yes	Level 1: General genomic resources	GBS/RAD/target capture	Wild	Europe	Switzerland	46.95	8.2	Yes	centroid of country; lessonae/bergeri pair "Italy & W-Europe"; countries selected from species range overlap checked on GBIF iNat	DD	Amphibia	Pelophylax bergeri	Pelophylax bergeri	LC	Global North	14	China	Global South	France	Global North	International	11	13	1	2.78142
373	Dufresnes, C.; Brelsford, A.; Jeffries, D. L.; Mazepa, G.; Suchan, T.; Canestrelli, D.; Nicieza, A.; Fumagalli, L.; Dubey, S.; Martínez-Solano, I.; Litvinchuk, S. N.; Vences, M.; Perrin, N.; Crochet, P. A.	2021	Mass of genes rather than master genes underlie the genomic architecture of amphibian speciation	PROCEEDINGS OF THE NATIONAL ACADEMY OF SCIENCES OF THE UNITED STATES OF AMERICA	Yes	Level 1: General genomic resources	GBS/RAD/target capture	Wild	Europe	Switzerland	46.95	8.2	Yes	centroid of country; lessonae/bergeri pair "Italy & W-Europe"; countries selected from species range overlap checked on GBIF iNat	DD	Amphibia	Pelophylax lessonae	Pelophylax lessonae	LC	Global North	14	China	Global South	France	Global North	International	11	13	1	2.78142
373	Dufresnes, C.; Brelsford, A.; Jeffries, D. L.; Mazepa, G.; Suchan, T.; Canestrelli, D.; Nicieza, A.; Fumagalli, L.; Dubey, S.; Martínez-Solano, I.; Litvinchuk, S. N.; Vences, M.; Perrin, N.; Crochet, P. A.	2021	Mass of genes rather than master genes underlie the genomic architecture of amphibian speciation	PROCEEDINGS OF THE NATIONAL ACADEMY OF SCIENCES OF THE UNITED STATES OF AMERICA	Yes	Level 1: General genomic resources	GBS/RAD/target capture	Wild	Asia	Syria	35.228	38.408	Yes	centroid of country; sitibundus N/S pair "in the Levant"; countries selected from species occurances checked on GBIF iNat	DD	Amphibia	Bufotes sitibundus	Bufotes sitibundus	LC	Global South	14	China	Global South	France	Global North	International	11	13	1	3.09271
373	Dufresnes, C.; Brelsford, A.; Jeffries, D. L.; Mazepa, G.; Suchan, T.; Canestrelli, D.; Nicieza, A.; Fumagalli, L.; Dubey, S.; Martínez-Solano, I.; Litvinchuk, S. N.; Vences, M.; Perrin, N.; Crochet, P. A.	2021	Mass of genes rather than master genes underlie the genomic architecture of amphibian speciation	PROCEEDINGS OF THE NATIONAL ACADEMY OF SCIENCES OF THE UNITED STATES OF AMERICA	Yes	Level 1: General genomic resources	GBS/RAD/target capture	Wild	Asia	Tajikistan	38.788	71.1035	Yes	centroid of country; perrini/turanensis pair "C-Asia"; countries selected from species range overlap checked on GBIF iNat	DD	Amphibia	Bufotes perrini	Bufotes perrini	LC	Global South	14	China	Global South	France	Global North	International	11	13	1	2.87882
373	Dufresnes, C.; Brelsford, A.; Jeffries, D. L.; Mazepa, G.; Suchan, T.; Canestrelli, D.; Nicieza, A.; Fumagalli, L.; Dubey, S.; Martínez-Solano, I.; Litvinchuk, S. N.; Vences, M.; Perrin, N.; Crochet, P. A.	2021	Mass of genes rather than master genes underlie the genomic architecture of amphibian speciation	PROCEEDINGS OF THE NATIONAL ACADEMY OF SCIENCES OF THE UNITED STATES OF AMERICA	Yes	Level 1: General genomic resources	GBS/RAD/target capture	Wild	Asia	Tajikistan	38.788	71.1035	Yes	centroid of country; perrini/turanensis pair "C-Asia"; countries selected from species range overlap checked on GBIF iNat	DD	Amphibia	Bufotes turanensis	Bufotes turanensis	LC	Global South	14	China	Global South	France	Global North	International	11	13	1	2.87882
373	Dufresnes, C.; Brelsford, A.; Jeffries, D. L.; Mazepa, G.; Suchan, T.; Canestrelli, D.; Nicieza, A.; Fumagalli, L.; Dubey, S.; Martínez-Solano, I.; Litvinchuk, S. N.; Vences, M.; Perrin, N.; Crochet, P. A.	2021	Mass of genes rather than master genes underlie the genomic architecture of amphibian speciation	PROCEEDINGS OF THE NATIONAL ACADEMY OF SCIENCES OF THE UNITED STATES OF AMERICA	Yes	Level 1: General genomic resources	GBS/RAD/target capture	Wild	Africa	Tunisia	33.98	9.6	Yes	centroid of country; pictus/scovazzi pair "along N Africa coast"; countries selected from species range checked on iNat	DD	Amphibia	Discoglossus pictus	Discoglossus pictus	LC	Global South	14	China	Global South	France	Global North	International	11	13	1	2.88264
373	Dufresnes, C.; Brelsford, A.; Jeffries, D. L.; Mazepa, G.; Suchan, T.; Canestrelli, D.; Nicieza, A.; Fumagalli, L.; Dubey, S.; Martínez-Solano, I.; Litvinchuk, S. N.; Vences, M.; Perrin, N.; Crochet, P. A.	2021	Mass of genes rather than master genes underlie the genomic architecture of amphibian speciation	PROCEEDINGS OF THE NATIONAL ACADEMY OF SCIENCES OF THE UNITED STATES OF AMERICA	Yes	Level 1: General genomic resources	GBS/RAD/target capture	Wild	Asia	Turkey	39	35.2	Yes	centroid of country; syriacus/boettgeri pair "Near-East"; countries selected from species range checked on GBIF	DD	Amphibia	Pelobates syriacus	Pelobates syriacus	LC	Global South	14	China	Global South	France	Global North	International	11	13	1	3.25503
373	Dufresnes, C.; Brelsford, A.; Jeffries, D. L.; Mazepa, G.; Suchan, T.; Canestrelli, D.; Nicieza, A.; Fumagalli, L.; Dubey, S.; Martínez-Solano, I.; Litvinchuk, S. N.; Vences, M.; Perrin, N.; Crochet, P. A.	2021	Mass of genes rather than master genes underlie the genomic architecture of amphibian speciation	PROCEEDINGS OF THE NATIONAL ACADEMY OF SCIENCES OF THE UNITED STATES OF AMERICA	Yes	Level 1: General genomic resources	GBS/RAD/target capture	Wild	Asia	Turkey	39	35.2	Yes	centroid of country; syriacus/boettgeri pair "Near-East"; countries selected from species range checked on GBIF; boettgeri not widely recognized at species level so range selected from syriacus	DD	Amphibia	Pelobates boettgeri	Pelobates boettgeri	NA	Global South	14	China	Global South	France	Global North	International	11	13	1	3.25503
373	Dufresnes, C.; Brelsford, A.; Jeffries, D. L.; Mazepa, G.; Suchan, T.; Canestrelli, D.; Nicieza, A.; Fumagalli, L.; Dubey, S.; Martínez-Solano, I.; Litvinchuk, S. N.; Vences, M.; Perrin, N.; Crochet, P. A.	2021	Mass of genes rather than master genes underlie the genomic architecture of amphibian speciation	PROCEEDINGS OF THE NATIONAL ACADEMY OF SCIENCES OF THE UNITED STATES OF AMERICA	Yes	Level 1: General genomic resources	GBS/RAD/target capture	Wild	Asia	Turkey	39	35.2	Yes	centroid of country; sitibundus N/S pair "in the Levant"; countries selected from species occurances checked on GBIF iNat	DD	Amphibia	Bufotes sitibundus	Bufotes sitibundus	LC	Global South	14	China	Global South	France	Global North	International	11	13	1	3.25503
373	Dufresnes, C.; Brelsford, A.; Jeffries, D. L.; Mazepa, G.; Suchan, T.; Canestrelli, D.; Nicieza, A.; Fumagalli, L.; Dubey, S.; Martínez-Solano, I.; Litvinchuk, S. N.; Vences, M.; Perrin, N.; Crochet, P. A.	2021	Mass of genes rather than master genes underlie the genomic architecture of amphibian speciation	PROCEEDINGS OF THE NATIONAL ACADEMY OF SCIENCES OF THE UNITED STATES OF AMERICA	Yes	Level 1: General genomic resources	GBS/RAD/target capture	Wild	Asia	Turkmenistan	39.23	59.414	Yes	centroid of country; perrini/turanensis pair "C-Asia"; countries selected from species range overlap checked on GBIF iNat	DD	Amphibia	Bufotes perrini	Bufotes perrini	LC	Global South	14	China	Global South	France	Global North	International	11	13	1	3.0941
373	Dufresnes, C.; Brelsford, A.; Jeffries, D. L.; Mazepa, G.; Suchan, T.; Canestrelli, D.; Nicieza, A.; Fumagalli, L.; Dubey, S.; Martínez-Solano, I.; Litvinchuk, S. N.; Vences, M.; Perrin, N.; Crochet, P. A.	2021	Mass of genes rather than master genes underlie the genomic architecture of amphibian speciation	PROCEEDINGS OF THE NATIONAL ACADEMY OF SCIENCES OF THE UNITED STATES OF AMERICA	Yes	Level 1: General genomic resources	GBS/RAD/target capture	Wild	Asia	Turkmenistan	39.23	59.414	Yes	centroid of country; perrini/turanensis pair "C-Asia"; countries selected from species range overlap checked on GBIF iNat	DD	Amphibia	Bufotes turanensis	Bufotes turanensis	LC	Global South	14	China	Global South	France	Global North	International	11	13	1	3.0941
373	Dufresnes, C.; Brelsford, A.; Jeffries, D. L.; Mazepa, G.; Suchan, T.; Canestrelli, D.; Nicieza, A.; Fumagalli, L.; Dubey, S.; Martínez-Solano, I.; Litvinchuk, S. N.; Vences, M.; Perrin, N.; Crochet, P. A.	2021	Mass of genes rather than master genes underlie the genomic architecture of amphibian speciation	PROCEEDINGS OF THE NATIONAL ACADEMY OF SCIENCES OF THE UNITED STATES OF AMERICA	Yes	Level 1: General genomic resources	GBS/RAD/target capture	Wild	Europe	Ukraine	49	32	Yes	centroid of country; fuscus/vespertinus pair E Europe inc. Ukraine & Central Russia	DD	Amphibia	Pelobates fuscus	Pelobates fuscus	LC	Global North	14	China	Global South	France	Global North	International	11	13	1	3.48472
373	Dufresnes, C.; Brelsford, A.; Jeffries, D. L.; Mazepa, G.; Suchan, T.; Canestrelli, D.; Nicieza, A.; Fumagalli, L.; Dubey, S.; Martínez-Solano, I.; Litvinchuk, S. N.; Vences, M.; Perrin, N.; Crochet, P. A.	2021	Mass of genes rather than master genes underlie the genomic architecture of amphibian speciation	PROCEEDINGS OF THE NATIONAL ACADEMY OF SCIENCES OF THE UNITED STATES OF AMERICA	Yes	Level 1: General genomic resources	GBS/RAD/target capture	Wild	Europe	Ukraine	49	32	Yes	centroid of country; fuscus/vespertinus pair E Europe inc. Ukraine & Central Russia	DD	Amphibia	Pelobates vespertinus	Pelobates vespertinus	LC	Global North	14	China	Global South	France	Global North	International	11	13	1	3.48472
373	Dufresnes, C.; Brelsford, A.; Jeffries, D. L.; Mazepa, G.; Suchan, T.; Canestrelli, D.; Nicieza, A.; Fumagalli, L.; Dubey, S.; Martínez-Solano, I.; Litvinchuk, S. N.; Vences, M.; Perrin, N.; Crochet, P. A.	2021	Mass of genes rather than master genes underlie the genomic architecture of amphibian speciation	PROCEEDINGS OF THE NATIONAL ACADEMY OF SCIENCES OF THE UNITED STATES OF AMERICA	Yes	Level 1: General genomic resources	GBS/RAD/target capture	Wild	Asia	Uzbekistan	41.6	63	Yes	centroid of country; perrini/turanensis pair "C-Asia"; countries selected from species range overlap checked on GBIF iNat	DD	Amphibia	Bufotes perrini	Bufotes perrini	LC	Global South	14	China	Global South	France	Global North	International	11	13	1	3.20695
373	Dufresnes, C.; Brelsford, A.; Jeffries, D. L.; Mazepa, G.; Suchan, T.; Canestrelli, D.; Nicieza, A.; Fumagalli, L.; Dubey, S.; Martínez-Solano, I.; Litvinchuk, S. N.; Vences, M.; Perrin, N.; Crochet, P. A.	2021	Mass of genes rather than master genes underlie the genomic architecture of amphibian speciation	PROCEEDINGS OF THE NATIONAL ACADEMY OF SCIENCES OF THE UNITED STATES OF AMERICA	Yes	Level 1: General genomic resources	GBS/RAD/target capture	Wild	Asia	Uzbekistan	41.6	63	Yes	centroid of country; perrini/turanensis pair "C-Asia"; countries selected from species range overlap checked on GBIF iNat	DD	Amphibia	Bufotes turanensis	Bufotes turanensis	LC	Global South	14	China	Global South	France	Global North	International	11	13	1	3.20695
374	Dufresnes, C.; Dubey, S.	2020	Invasion genomics supports an old hybrid swarm of pool frogs in Western Europe	BIOLOGICAL INVASIONS	Yes	Level 2: Spatial genomic variation	GBS/RAD/target capture	Wild	Europe	France	41.84	9.32	NO		DD	Amphibia	Pelophylax bergeri	Pelophylax bergeri	LC	Global North	2	Switzerland	Global North	Switzerland	Global North	Domestic	2	2	0	2.52517
374	Dufresnes, C.; Dubey, S.	2020	Invasion genomics supports an old hybrid swarm of pool frogs in Western Europe	BIOLOGICAL INVASIONS	Yes	Level 2: Spatial genomic variation	GBS/RAD/target capture	Wild	Europe	Italy	45.45	8.62	NO		DD	Amphibia	Pelophylax lessonae	Pelophylax lessonae	LC	Global North	2	Switzerland	Global North	Switzerland	Global North	Domestic	2	2	0	2.87465
374	Dufresnes, C.; Dubey, S.	2020	Invasion genomics supports an old hybrid swarm of pool frogs in Western Europe	BIOLOGICAL INVASIONS	Yes	Level 2: Spatial genomic variation	GBS/RAD/target capture	Wild	Europe	Italy	41.9575	14.66	Yes	avg coords	DD	Amphibia	Pelophylax bergeri	Pelophylax bergeri	LC	Global North	2	Switzerland	Global North	Switzerland	Global North	Domestic	2	2	0	3.1566
374	Dufresnes, C.; Dubey, S.	2020	Invasion genomics supports an old hybrid swarm of pool frogs in Western Europe	BIOLOGICAL INVASIONS	Yes	Level 2: Spatial genomic variation	GBS/RAD/target capture	Wild	Europe	Italy	44.95	10.64	NO		DD	Amphibia	Pelophylax esculentus	Pelophylax esculentus	NA	Global North	2	Switzerland	Global North	Switzerland	Global North	Domestic	2	2	0	3.02292
374	Dufresnes, C.; Dubey, S.	2020	Invasion genomics supports an old hybrid swarm of pool frogs in Western Europe	BIOLOGICAL INVASIONS	Yes	Level 2: Spatial genomic variation	GBS/RAD/target capture	Wild	Europe	Italy	40.01	14.6675	Yes	avg coords	DD	Amphibia	Pelophylax hispanicus	Pelophylax hispanicus	NA	Global North	2	Switzerland	Global North	Switzerland	Global North	Domestic	2	2	0	NA
374	Dufresnes, C.; Dubey, S.	2020	Invasion genomics supports an old hybrid swarm of pool frogs in Western Europe	BIOLOGICAL INVASIONS	Yes	Level 2: Spatial genomic variation	GBS/RAD/target capture	Wild	Europe	Switzerland	46.2767	8.45833	Yes	avg coords (not inc. cf.)	DD	Amphibia	Pelophylax lessonae	Pelophylax lessonae	LC	Global North	2	Switzerland	Global North	Switzerland	Global North	Domestic	2	2	0	2.8092
374	Dufresnes, C.; Dubey, S.	2020	Invasion genomics supports an old hybrid swarm of pool frogs in Western Europe	BIOLOGICAL INVASIONS	Yes	Level 2: Spatial genomic variation	GBS/RAD/target capture	Wild	Europe	Switzerland	46.1189	8.87	Yes	avg coords (not inc. cf.)	DD	Amphibia	Pelophylax esculentus	Pelophylax esculentus	NA	Global North	2	Switzerland	Global North	Switzerland	Global North	Domestic	2	2	0	2.84896
374	Dufresnes, C.; Dubey, S.	2020	Invasion genomics supports an old hybrid swarm of pool frogs in Western Europe	BIOLOGICAL INVASIONS	Yes	Level 2: Spatial genomic variation	GBS/RAD/target capture	Wild	Europe	Switzerland	45.84	8.92	NO		DD	Amphibia	Pelophylax ridibundus	Pelophylax ridibundus	LC	Global North	2	Switzerland	Global North	Switzerland	Global North	Domestic	2	2	0	2.87396
378	Dufresnes, C.; Litvinchuk, S. N.; Rozenblut-Koscisty, B.; Rodrigues, N.; Perrin, N.; Crochet, P. A.; Jeffries, D. L.	2020	Hybridization and introgression between toads with different sex chromosome systems	EVOLUTION LETTERS	Yes	Level 2: Spatial genomic variation	GBS/RAD/target capture	Wild	Europe	France	45.1365	5.05871	Yes	avg B. bufo France coords	DD	Amphibia	Bufo bufo	Bufo bufo	LC	Global North	7	China	Global South	Switzerland	Global North	International	4	6	1	2.86007
378	Dufresnes, C.; Litvinchuk, S. N.; Rozenblut-Koscisty, B.; Rodrigues, N.; Perrin, N.; Crochet, P. A.; Jeffries, D. L.	2020	Hybridization and introgression between toads with different sex chromosome systems	EVOLUTION LETTERS	Yes	Level 2: Spatial genomic variation	GBS/RAD/target capture	Wild	Europe	France	44.241	4.43914	Yes	avg B. spinosus France coords	DD	Amphibia	Bufo spinosus	Bufo spinosus	LC	Global North	7	China	Global South	Switzerland	Global North	International	4	6	1	2.86267
378	Dufresnes, C.; Litvinchuk, S. N.; Rozenblut-Koscisty, B.; Rodrigues, N.; Perrin, N.; Crochet, P. A.; Jeffries, D. L.	2020	Hybridization and introgression between toads with different sex chromosome systems	EVOLUTION LETTERS	Yes	Level 2: Spatial genomic variation	GBS/RAD/target capture	Wild	Europe	Switzerland	46.5083	6.3691	NO		DD	Amphibia	Bufo bufo	Bufo bufo	LC	Global North	7	China	Global South	Switzerland	Global North	International	4	6	1	2.71024
381	Dufresnes, C.; Martínez-Solano, I.	2020	Hybrid zone genomics supports candidate species in Iberian Alytes obstetricans	AMPHIBIA-REPTILIA	Yes	Level 2: Spatial genomic variation	GBS/RAD/target capture	Wild	Europe	Spain	41.5023	1.69238	Yes	avg coords	DD	Amphibia	Alytes almogavarii	Alytes almogavarii	LC	Global North	2	United Kingdom	Global North	Spain	Global North	International	1	2	0	2.72934
381	Dufresnes, C.; Martínez-Solano, I.	2020	Hybrid zone genomics supports candidate species in Iberian Alytes obstetricans	AMPHIBIA-REPTILIA	Yes	Level 2: Spatial genomic variation	GBS/RAD/target capture	Wild	Europe	Spain	41.1467	0.9359	Yes	avg coords	DD	Amphibia	Alytes pertinax	Alytes pertinax	NA	Global North	2	United Kingdom	Global North	Spain	Global North	International	1	2	0	2.73837
382	Dufresnes, C.; Mazepa, G.; Jablonski, D.; Sadek, R. A.; Litvinchuk, S. N.	2019	A river runs through it: tree frog genomics supports the Dead Sea Rift as a rare phylogeographical break	BIOLOGICAL JOURNAL OF THE LINNEAN SOCIETY	Yes	Level 2: Spatial genomic variation	GBS/RAD/target capture	Wild	Asia	Cyprus	34.7335	33.108	Yes	avg H. savignyi Cyprus coords	DD	Amphibia	Hyla savignyi	Hyla savignyi	LC	Global North	5	Switzerland	Global North	Russia	Global North	International	0	4	1	NA
382	Dufresnes, C.; Mazepa, G.; Jablonski, D.; Sadek, R. A.; Litvinchuk, S. N.	2019	A river runs through it: tree frog genomics supports the Dead Sea Rift as a rare phylogeographical break	BIOLOGICAL JOURNAL OF THE LINNEAN SOCIETY	Yes	Level 2: Spatial genomic variation	GBS/RAD/target capture	Wild	Asia	Israel	33.152	35.638	NO		DD	Amphibia	Hyla felixarabica	Hyla felixarabica	LC	Global North	5	Switzerland	Global North	Russia	Global North	International	0	4	1	2.52552
382	Dufresnes, C.; Mazepa, G.; Jablonski, D.; Sadek, R. A.; Litvinchuk, S. N.	2019	A river runs through it: tree frog genomics supports the Dead Sea Rift as a rare phylogeographical break	BIOLOGICAL JOURNAL OF THE LINNEAN SOCIETY	Yes	Level 2: Spatial genomic variation	GBS/RAD/target capture	Wild	Asia	Jordan	30.812	35.6355	Yes	avg H. felixarabica Jordan coords	DD	Amphibia	Hyla felixarabica	Hyla felixarabica	LC	Global South	5	Switzerland	Global North	Russia	Global North	International	0	4	1	2.71979
382	Dufresnes, C.; Mazepa, G.; Jablonski, D.; Sadek, R. A.; Litvinchuk, S. N.	2019	A river runs through it: tree frog genomics supports the Dead Sea Rift as a rare phylogeographical break	BIOLOGICAL JOURNAL OF THE LINNEAN SOCIETY	Yes	Level 2: Spatial genomic variation	GBS/RAD/target capture	Wild	Asia	Jordan	32.216	35.611	Yes	avg H. savignyi Jordan coords	DD	Amphibia	Hyla savignyi	Hyla savignyi	LC	Global South	5	Switzerland	Global North	Russia	Global North	International	0	4	1	2.59566
383	Dufresnes, C.; Mazepa, G.; Rodrigues, N.; Brelsford, A.; Litvinchuk, S. N.; Sermier, R.; Lavanchy, G.; Betto-Colliard, C.; Blaser, O.; Borzée, A.; Cavoto, E.; Fabre, G.; Ghali, K.; Grossen, C.; Horn, A.; Leuenberger, J.; Phillips, B. C.; Saunders, P. A.; Savary, R.; Maddalena, T.; Stöck, M.; Dubey, S.; Canestrelli, D.; Jeffries, D. L.	2018	Genomic Evidence for Cryptic Speciation in Tree Frogs From the Apennine Peninsula, With Description of Hyla perrini sp nov	FRONTIERS IN ECOLOGY AND EVOLUTION	Yes	Level 2: Spatial genomic variation	GBS/RAD/target capture	Wild	Africa	Algeria	36.75	8.1667	Yes	locality center on Mapcarta	DD	Amphibia	Hyla meridionalis	Hyla meridionalis	LC	Global South	24	Switzerland	Global North	Switzerland	Global North	International	21	24	0	2.73108
383	Dufresnes, C.; Mazepa, G.; Rodrigues, N.; Brelsford, A.; Litvinchuk, S. N.; Sermier, R.; Lavanchy, G.; Betto-Colliard, C.; Blaser, O.; Borzée, A.; Cavoto, E.; Fabre, G.; Ghali, K.; Grossen, C.; Horn, A.; Leuenberger, J.; Phillips, B. C.; Saunders, P. A.; Savary, R.; Maddalena, T.; Stöck, M.; Dubey, S.; Canestrelli, D.; Jeffries, D. L.	2018	Genomic Evidence for Cryptic Speciation in Tree Frogs From the Apennine Peninsula, With Description of Hyla perrini sp nov	FRONTIERS IN ECOLOGY AND EVOLUTION	Yes	Level 2: Spatial genomic variation	GBS/RAD/target capture	Wild	Asia	Azerbaijan	40.7474	46.0265	Yes	locality center on Mapcarta	DD	Amphibia	Hyla savignyi	Hyla savignyi	LC	Global South	24	Switzerland	Global North	Switzerland	Global North	International	21	24	0	3.13108
[truncated: 2,009 more rows]

## Sheet: n-study-per-country
Country	Number of Studies
Afghanistan	1
Albania	11
Algeria	10
Angola	2
Argentina	6
Armenia	4
Aruba	1
Australia	65
Austria	8
Azerbaijan	4
Bahamas	3
Belgium	1
Belize	7
Benin	1
Bermuda	1
Bolivia	4
Bosnia and Herzegovina	3
Botswana	2
Brazil	32
Bulgaria	8
Cambodia	2
Cameroon	10
Canada	7
Cayman Islands	1
Central African Republic	2
Chad	1
Chile	5
China	80
Colombia	16
Congo	4
Costa Rica	14
Croatia	13
Cuba	6
Curacao	1
Cyprus	4
Czechia	3
Democratic Republic of Congo	6
Denmark	3
Dominican Republic	1
Ecuador	19
Egypt	1
El Salvador	4
Equatorial Guinea	4
Ethiopia	4
Fiji	2
Finland	1
France	32
Gabon	6
Georgia	5
Germany	12
Ghana	8
Greece	18
Guam	1
Guatemala	14
Guinea	3
Guyana	5
Honduras	8
Hungary	8
India	5
Indonesia	11
[truncated: 84 more rows]

## Sheet: rel-amphib-richness
Country	Studied_species	Amphibia_richness_Frost_2024	relative_richness	relative_richness_percent
[truncated: 117 more rows]

[truncated: 1 more sheets: rel-reptile-richness]
